# Supplementary material for: Crystal structure of 2-ethyl-4-methyl-1-(2-oxido-3,4-dioxo­cyclo­but-1-en-1-yl)-1H-imidazol-3-ium
Source: Acta Crystallogr E Crystallogr Commun. 2016 Jun 21;72(Pt 7):998–1001. doi: 10.1107/S2056989016009725 (PMC4992924; doi:10.1107/S2056989016009725)
Supplement: Supplementary file 1 [file e-72-00998-sup1.cif]

##############################################################################
#                                                                            #
# This CIF contains the data in a paper accepted for publication in          #
# Acta Crystallographica Section E. It conforms to the requirements of       #
# Notes for Authors for Acta Crystallographica Section E, and has been       #
# peer reviewed under the auspices of the IUCr Commission on Journals.       #
#                                                                            #
# Full details of the Crystallographic Information File format               #
# are given in the paper "The Crystallographic Information File (CIF):       #
# a New Standard Archive File for Crystallography" by S. R. Hall, F. H.      #
# Allen and I. D. Brown [Acta Cryst. (1991), A47, 655-685].                  #
#                                                                            #
# The current version of the core CIF dictionary is obtainable from          #
# ftp://ftp.iucr.org/pub/cif_core.dic.                                       #
#                                                                            #
# Software is freely available for graphical display of the structure(s)     #
# in this CIF. For information consult the CIF software page                 #
# http://www.iucr.org/resources/cif/software.                                #
#                                                                            #
# This file may be used for bona fide research purposes within the           #
# scientific community so long as proper attribution is given to the journal # 
# article from which it was obtained.                                        #
#                                                                            #
##############################################################################
data_I
_audit_creation_method     'SHELXL-2014/7'
_database_code_depnum_ccdc_archive     'CCDC 945212'
_chemical_name_systematic
;\
2-Ethyl-4-methyl-1-(2-oxido-3,4-dioxocyclobut-1-en-1-yl)-1<i>H</i>-\
imidazol-3-ium
;
_chemical_name_common     ?
_chemical_formula_moiety     'C10 H10 N2 O3'
_chemical_formula_sum     'C10 H10 N2 O3'
_chemical_formula_iupac     'C10 H10 N2 O3'
_chemical_formula_weight     206.20
_chemical_melting_point     544
_shelx_space_group_comment
;
The symmetry employed for this shelxl refinement is uniquely defined
by the following loop, which should always be used as a source of
symmetry information in preference to the above space-group names.
They are only intended as comments.
;
_space_group_crystal_system     monoclinic
_space_group_name_H-M_alt     'P 21/n'
_space_group_name_Hall     '-P 2yn'
loop_
    _space_group_symop_operation_xyz
    'x, y, z'
    '-x+1/2, y+1/2, -z+1/2'
    '-x, -y, -z'
    'x-1/2, -y-1/2, z-1/2'
_cell_length_a     4.7940(4)
_cell_length_b     14.4120(9)
_cell_length_c     14.5360(9)
_cell_angle_alpha     90
_cell_angle_beta     93.848(6)
_cell_angle_gamma     90
_cell_volume     1002.04(12)
_cell_formula_units_Z     4
_cell_measurement_reflns_used     943
_cell_measurement_theta_min     3.9785
_cell_measurement_theta_max     30.4374
_cell_measurement_temperature     293(2)
_exptl_crystal_description     'prism'
_exptl_crystal_colour     'green'
_exptl_crystal_size_max     0.34
_exptl_crystal_size_mid     0.22
_exptl_crystal_size_min     0.22
_exptl_crystal_density_diffrn     1.367
_exptl_crystal_density_meas     ?
_exptl_crystal_density_method     'not measured'
_exptl_crystal_F_000     432
_exptl_absorpt_coefficient_mu     0.103
_exptl_absorpt_correction_type     multi-scan
_exptl_absorpt_process_details
;
(CrysAlis PRO; Agilent, 2011)
;
_shelx_estimated_absorpt_T_min     ?
_shelx_estimated_absorpt_T_max     ?
_exptl_absorpt_correction_T_min     0.70805
_exptl_absorpt_correction_T_max     1.00000
_diffrn_ambient_temperature     293(2)
_diffrn_radiation_type     MoK\a
_diffrn_radiation_wavelength     0.71073
_diffrn_measurement_device_type
                               'Agilent SuperNova (single source at offset) Eos'
_diffrn_measurement_method     '\w scans'
_diffrn_detector_area_resol_mean     16.0454
_diffrn_reflns_number     5496
_diffrn_reflns_av_R_equivalents     0.0476
_diffrn_reflns_theta_min     3.987
_diffrn_reflns_theta_max     30.504
_diffrn_reflns_theta_full     25.242
_diffrn_measured_fraction_theta_max     0.998
_diffrn_measured_fraction_theta_full     0.997
_diffrn_reflns_limit_h_min     -6
_diffrn_reflns_limit_h_max     6
_diffrn_reflns_limit_k_min     -16
_diffrn_reflns_limit_k_max     20
_diffrn_reflns_limit_l_min     -20
_diffrn_reflns_limit_l_max     11
_refine_special_details     ?
_reflns_number_total     3048
_reflns_number_gt     1363
_reflns_threshold_expression     'I > 2\s(I)'
_refine_ls_structure_factor_coef     Fsqd
_refine_ls_matrix_type     full
_refine_ls_R_factor_all     0.1642
_refine_ls_R_factor_gt     0.0801
_refine_ls_wR_factor_gt     0.1840
_refine_ls_wR_factor_ref     0.2469
_refine_ls_goodness_of_fit_ref     1.039
_refine_ls_restrained_S_all     1.039
_refine_ls_number_reflns     3048
_refine_ls_number_parameters     144
_refine_ls_number_restraints     0
_refine_ls_hydrogen_treatment     mixed
_refine_ls_weighting_scheme     calc
_refine_ls_weighting_details
              'w=1/[\s^2^(Fo^2^)+(0.0793P)^2^+0.4930P] where P=(Fo^2^+2Fc^2^)/3'
_atom_sites_solution_hydrogens     mixed
_atom_sites_solution_primary     ?
_atom_sites_solution_secondary     ?
_refine_ls_shift/su_max     0.000
_refine_ls_shift/su_mean     0.000
_refine_diff_density_max     0.328
_refine_diff_density_min     -0.345
_refine_ls_extinction_method     none
_refine_ls_extinction_coef     .
loop_
    _atom_type_symbol
    _atom_type_description
    _atom_type_scat_dispersion_real
    _atom_type_scat_dispersion_imag
    _atom_type_scat_source
    'C' 'C' 0.0033 0.0016
                         'International Tables Vol C Tables 4.2.6.8 and 6.1.1.4'
    'H' 'H' 0.0000 0.0000
                         'International Tables Vol C Tables 4.2.6.8 and 6.1.1.4'
    'N' 'N' 0.0061 0.0033
                         'International Tables Vol C Tables 4.2.6.8 and 6.1.1.4'
    'O' 'O' 0.0106 0.0060
                         'International Tables Vol C Tables 4.2.6.8 and 6.1.1.4'
_computing_data_collection
;
CrysAlis PRO (Agilent, 2011)
;
_computing_cell_refinement
;
CrysAlis PRO (Agilent, 2011)
;
_computing_data_reduction
;
CrysAlis PRO (Agilent, 2011)
;
_computing_structure_solution
;
SHELXS97 (Sheldrick, 2008)
;
_computing_structure_refinement
;
SHELXL2014 (Sheldrick, 2015)
;
_computing_molecular_graphics
;
DIAMOND (Brandenburg, 2005)
;
_computing_publication_material
;
SHELXL2014 (Sheldrick, 2015)
;
loop_
    _atom_site_type_symbol
    _atom_site_label
    _atom_site_fract_x
    _atom_site_fract_y
    _atom_site_fract_z
    _atom_site_U_iso_or_equiv
    _atom_site_adp_type
    _atom_site_calc_flag
    _atom_site_occupancy
    _atom_site_disorder_assembly
    _atom_site_disorder_group
    H H5 0.783(8) 0.546(3) 0.562(2) 0.060(11) Uiso d 1 . .
    H H1 0.312(8) 0.693(3) 0.724(2) 0.069(12) Uiso d 1 . .
    O O1 0.2719(5) 0.30379(16) 0.74162(16) 0.0548(7) Uani d 1 . .
    N N1 0.3883(6) 0.63979(19) 0.69274(18) 0.0419(6) Uani d 1 . .
    N N2 0.5210(5) 0.50284(17) 0.65685(16) 0.0382(6) Uani d 1 . .
    O O3 0.9453(5) 0.38166(18) 0.54799(18) 0.0614(7) Uani d 1 . .
    C C4 0.5674(6) 0.4072(2) 0.6522(2) 0.0375(7) Uani d 1 . .
    C C3 0.7687(7) 0.3595(2) 0.6001(2) 0.0432(8) Uani d 1 . .
    O O2 0.7096(6) 0.18740(16) 0.63047(19) 0.0675(8) Uani d 1 . .
    C C2 0.6603(7) 0.2691(2) 0.6374(2) 0.0454(8) Uani d 1 . .
    C C8 0.3574(6) 0.5506(2) 0.7126(2) 0.0393(7) Uani d 1 . .
    C C1 0.4553(7) 0.3249(2) 0.6897(2) 0.0409(7) Uani d 1 . .
    C C5 0.6580(7) 0.5660(2) 0.6024(2) 0.0415(7) Uani d 1 . .
    C C6 0.6446(9) 0.7446(2) 0.5893(2) 0.0590(10) Uani d 1 . .
    H H6A 0.5446 0.7912 0.6210 0.089 Uiso calc 1 . .
    H H6B 0.8420 0.7551 0.5998 0.089 Uiso calc 1 . .
    H H6C 0.5932 0.7479 0.5244 0.089 Uiso calc 1 . .
    C C9 0.1873(8) 0.5129(2) 0.7852(2) 0.0512(9) Uani d 1 . .
    H H9A 0.1038 0.4547 0.7641 0.061 Uiso calc 1 . .
    H H9B 0.0369 0.5559 0.7955 0.061 Uiso calc 1 . .
    C C7 0.5737(7) 0.6514(2) 0.6245(2) 0.0430(8) Uani d 1 . .
    C C10 0.3587(12) 0.4966(3) 0.8760(3) 0.0884(16) Uani d 1 . .
    H H10A 0.2398 0.4723 0.9208 0.133 Uiso calc 1 . .
    H H10B 0.5056 0.4531 0.8665 0.133 Uiso calc 1 . .
    H H10C 0.4387 0.5543 0.8979 0.133 Uiso calc 1 . .
loop_
    _atom_site_aniso_label
    _atom_site_aniso_U_11
    _atom_site_aniso_U_22
    _atom_site_aniso_U_33
    _atom_site_aniso_U_12
    _atom_site_aniso_U_13
    _atom_site_aniso_U_23
    O1 0.0629(16) 0.0385(13) 0.0661(15) -0.0065(11) 0.0278(13) 0.0052(11)
    N1 0.0482(16) 0.0340(14) 0.0439(14) 0.0004(12) 0.0053(12) -0.0031(11)
    N2 0.0423(15) 0.0330(13) 0.0404(12) -0.0001(11) 0.0110(11) 0.0004(10)
    O3 0.0610(17) 0.0521(15) 0.0753(17) 0.0066(13) 0.0351(14) 0.0089(13)
    C4 0.0394(16) 0.0330(16) 0.0405(15) 0.0005(13) 0.0057(13) 0.0015(12)
    C3 0.0439(18) 0.0396(18) 0.0474(17) 0.0035(14) 0.0118(14) 0.0021(14)
    O2 0.0790(19) 0.0345(14) 0.0906(19) 0.0097(13) 0.0179(15) 0.0010(13)
    C2 0.0479(19) 0.0380(18) 0.0511(18) 0.0041(15) 0.0089(15) 0.0028(14)
    C8 0.0377(16) 0.0379(17) 0.0426(15) 0.0001(13) 0.0057(13) -0.0020(13)
    C1 0.0448(18) 0.0337(16) 0.0447(16) -0.0004(13) 0.0074(14) 0.0013(13)
    C5 0.0475(19) 0.0337(17) 0.0446(16) -0.0016(14) 0.0128(15) 0.0027(13)
    C6 0.081(3) 0.038(2) 0.060(2) -0.0057(18) 0.018(2) 0.0014(16)
    C9 0.055(2) 0.0435(19) 0.058(2) -0.0025(16) 0.0230(17) -0.0024(16)
    C7 0.0524(19) 0.0368(17) 0.0403(15) -0.0042(15) 0.0062(14) 0.0006(13)
    C10 0.128(5) 0.089(3) 0.049(2) -0.035(3) 0.012(2) 0.010(2)
_geom_special_details
;
 All esds (except the esd in the dihedral angle between two l.s. planes)
 are estimated using the full covariance matrix.  The cell esds are taken
 into account individually in the estimation of esds in distances, angles
 and torsion angles; correlations between esds in cell parameters are only
 used when they are defined by crystal symmetry.  An approximate (isotropic)
 treatment of cell esds is used for estimating esds involving l.s. planes.
;
loop_
    _geom_bond_atom_site_label_1
    _geom_bond_atom_site_label_2
    _geom_bond_site_symmetry_2
    _geom_bond_distance
    _geom_bond_publ_flag
    C1 O1 . 1.234(4) y
    N1 C8 . 1.328(4) ?
    N1 C7 . 1.386(4) ?
    N1 H1 . 0.97(4) ?
    C8 N2 . 1.353(4) y
    N2 C5 . 1.399(4) ?
    C4 N2 . 1.399(4) y
    C3 O3 . 1.216(4) y
    C1 C4 . 1.426(4) y
    C3 C4 . 1.440(4) y
    C2 C3 . 1.516(5) y
    C2 O2 . 1.206(4) y
    C1 C2 . 1.514(5) y
    C8 C9 . 1.479(4) ?
    C5 C7 . 1.341(4) y
    C5 H5 . 0.91(4) ?
    C6 C7 . 1.485(5) ?
    C6 H6A . 0.9600 ?
    C6 H6B . 0.9600 ?
    C6 H6C . 0.9600 ?
    C9 C10 . 1.526(5) ?
    C9 H9A . 0.9700 ?
    C9 H9B . 0.9700 ?
    C10 H10A . 0.9600 ?
    C10 H10B . 0.9600 ?
    C10 H10C . 0.9600 ?
loop_
    _geom_angle_atom_site_label_1
    _geom_angle_atom_site_label_2
    _geom_angle_atom_site_label_3
    _geom_angle_site_symmetry_1
    _geom_angle_site_symmetry_3
    _geom_angle
    _geom_angle_publ_flag
    C8 N1 C7 . . 111.0(3) ?
    C8 N1 H1 . . 127(2) ?
    C7 N1 H1 . . 121(2) ?
    C8 N2 C5 . . 108.7(3) ?
    C8 N2 C4 . . 129.1(3) ?
    C5 N2 C4 . . 122.1(3) ?
    N2 C4 C1 . . 137.4(3) ?
    N2 C4 C3 . . 127.6(3) ?
    C1 C4 C3 . . 95.0(3) .
    O3 C3 C4 . . 136.1(3) ?
    O3 C3 C2 . . 135.9(3) ?
    C2 C3 C4 . . 88.0(2) .
    O2 C2 C1 . . 134.2(3) ?
    O2 C2 C3 . . 137.3(3) ?
    C1 C2 C3 . . 88.5(2) .
    N1 C8 N2 . . 106.5(3) ?
    N1 C8 C9 . . 125.8(3) ?
    N2 C8 C9 . . 127.6(3) ?
    O1 C1 C4 . . 137.8(3) ?
    O1 C1 C2 . . 133.6(3) ?
    C2 C1 C4 . . 88.6(2) .
    C7 C5 N2 . . 107.6(3) ?
    C7 C5 H5 . . 132(2) ?
    N2 C5 H5 . . 121(2) ?
    C7 C6 H6A . . 109.5 ?
    C7 C6 H6B . . 109.5 ?
    H6A C6 H6B . . 109.5 ?
    C7 C6 H6C . . 109.5 ?
    H6A C6 H6C . . 109.5 ?
    H6B C6 H6C . . 109.5 ?
    C8 C9 C10 . . 112.5(3) ?
    C8 C9 H9A . . 109.1 ?
    C10 C9 H9A . . 109.1 ?
    C8 C9 H9B . . 109.1 ?
    C10 C9 H9B . . 109.1 ?
    H9A C9 H9B . . 107.8 ?
    C5 C7 N1 . . 106.2(3) ?
    C5 C7 C6 . . 131.9(3) ?
    N1 C7 C6 . . 121.9(3) ?
    C9 C10 H10A . . 109.5 ?
    C9 C10 H10B . . 109.5 ?
    H10A C10 H10B . . 109.5 ?
    C9 C10 H10C . . 109.5 ?
    H10A C10 H10C . . 109.5 ?
    H10B C10 H10C . . 109.5 ?
loop_
    _geom_torsion_atom_site_label_1
    _geom_torsion_atom_site_label_2
    _geom_torsion_atom_site_label_3
    _geom_torsion_atom_site_label_4
    _geom_torsion_site_symmetry_1
    _geom_torsion_site_symmetry_2
    _geom_torsion_site_symmetry_3
    _geom_torsion_site_symmetry_4
    _geom_torsion
    _geom_torsion_publ_flag
    C8 N2 C4 C1 . . . . 8.9(6) ?
    C5 N2 C4 C1 . . . . -173.9(3) ?
    C8 N2 C4 C3 . . . . -171.7(3) ?
    C5 N2 C4 C3 . . . . 5.6(5) ?
    N2 C4 C3 O3 . . . . -0.7(6) ?
    C1 C4 C3 O3 . . . . 178.9(4) ?
    N2 C4 C3 C2 . . . . -179.7(3) ?
    C1 C4 C3 C2 . . . . 0.0(3) ?
    O3 C3 C2 O2 . . . . 1.2(7) ?
    C4 C3 C2 O2 . . . . -179.8(4) ?
    O3 C3 C2 C1 . . . . -179.0(4) ?
    C4 C3 C2 C1 . . . . 0.0(2) ?
    C7 N1 C8 N2 . . . . -0.5(3) ?
    C7 N1 C8 C9 . . . . 176.7(3) ?
    C5 N2 C8 N1 . . . . 0.8(3) ?
    C4 N2 C8 N1 . . . . 178.3(3) ?
    C5 N2 C8 C9 . . . . -176.3(3) ?
    C4 N2 C8 C9 . . . . 1.3(5) ?
    N2 C4 C1 O1 . . . . 0.0(7) ?
    C3 C4 C1 O1 . . . . -179.5(4) ?
    N2 C4 C1 C2 . . . . 179.6(4) ?
    C3 C4 C1 C2 . . . . 0.0(3) ?
    O2 C2 C1 O1 . . . . -0.6(7) ?
    C3 C2 C1 O1 . . . . 179.6(4) ?
    O2 C2 C1 C4 . . . . 179.8(4) ?
    C3 C2 C1 C4 . . . . 0.0(2) ?
    C8 N2 C5 C7 . . . . -0.9(4) ?
    C4 N2 C5 C7 . . . . -178.6(3) ?
    N1 C8 C9 C10 . . . . -93.9(4) ?
    N2 C8 C9 C10 . . . . 82.6(4) ?
    N2 C5 C7 N1 . . . . 0.5(4) ?
    N2 C5 C7 C6 . . . . -179.3(3) ?
    C8 N1 C7 C5 . . . . -0.1(4) ?
    C8 N1 C7 C6 . . . . 179.8(3) ?
loop_
    _geom_hbond_atom_site_label_D
    _geom_hbond_atom_site_label_H
    _geom_hbond_atom_site_label_A
    _geom_hbond_site_symmetry_A
    _geom_hbond_distance_DH
    _geom_hbond_distance_HA
    _geom_hbond_distance_DA
    _geom_hbond_angle_DHA
    N1 H1 O1 2_556 0.97(4) 1.73(4) 2.680(3) 164(3)
    C6 H6A O1 2_556 0.96 2.59 3.378(4) 139.1
    C9 H9A O1 . 0.97 2.35 3.112(4) 134.9
    C9 H9B O2 2_556 0.97 2.51 3.429(5) 157.5
_shelx_hkl_file
;
   0   0  -3 7.50757 16.1491   1
   0   0  -3-2.48303 13.4109   4
   0   0   3 13.8198 18.7087   4
   0   0  -4 146985. 1515.80   1
   0   0   4 146751. 1194.46   4
   0   0  -4 146600. 1223.02   4
   0   0  -5 177.779 64.2696   1
   0   0  -5 223.210 60.4738   4
   0   0  -6 6166.14 308.711   4
   0   0  -6 6907.01 468.147   2
   0   0  -6 5572.55 373.872   1
   0   0  -7 2940.16 302.485   1
   0   0  -7 3323.33 360.965   2
   0   0  -7 2709.04 228.246   4
   0   0  -8 9507.15 567.511   1
   0   0  -8 8689.79 607.023   2
   0   0  -8 8466.99 414.466   4
   0   0  -9 235.405 100.980   1
   0   0  -9 607.811 178.648   2
   0   0  -9 308.838 88.0363   4
   0   0 -10 307.641 124.265   1
   0   0 -10 259.793 126.230   2
   0   0 -10 219.380 78.5610   4
   0   0 -11 427.711 154.693   1
   0   0 -11 836.922 241.009   2
   0   0 -11 534.576 128.307   4
   0   0 -12 5680.62 616.517   2
   0   0 -12 5479.93 406.623   4
   0   0 -13 1413.34 218.353   4
   0   0 -13 2156.77 410.324   2
   0   0 -14 1797.11 396.322   2
   0   0 -15 1573.38 374.510   2
   0   0 -16 1050.23 327.130   2
   0   0 -17 172.042 143.923   2
   0   0 -18 89.4455 133.288   2
   0   0 -19 467.617 240.124   2
   0   0 -20 61.9540 122.907   2
   0   1  -3 32556.2 592.916   4
   0  -1   3 31961.1 590.831   4
   0  -1  -3 31434.3 690.079   2
   0   1   3 32379.7 395.092   4
   0   1  -3 32237.6 573.303   1
   0  -1  -3 32666.4 392.945   4
   0  -1  -3 32439.1 669.765   1
   0   1   4 2696.79 136.401   4
   0   1  -4 2516.78 189.254   1
   0  -1  -4 2455.92 208.571   1
   0  -1  -4 2484.05 224.215   2
   0   1  -4 2607.79 186.297   4
   0  -1  -4 2618.75 135.843   4
   0  -1  -5 3494.61 182.377   4
   0   1  -5 3009.38 219.402   4
   0  -1  -5 3649.26 300.414   2
   0   1  -5 3266.10 245.072   1
   0   1   5 3426.23 177.635   4
   0  -1  -5 3209.32 268.508   1
   0   1  -6 1217.48 151.723   4
   0  -1  -6 1288.58 123.197   4
   0  -1  -6 1078.10 179.574   2
   0   1  -6 1313.95 173.593   1
   0   1   6 1225.56 118.530   4
   0  -1  -6 1120.33 173.821   1
   0   1  -7 514.318 106.232   4
   0  -1  -7 380.654 110.888   1
   0  -1  -7 358.596 73.0142   4
   0  -1  -7 478.603 126.379   2
   0   1  -7 343.203 99.4533   1
   0   1  -8 7684.75 493.542   1
   0   1  -8 8186.98 442.683   4
   0  -1  -8 8013.22 533.066   1
   0  -1  -8 7853.54 359.208   4
   0  -1  -8 7593.05 552.981   2
   0   1  -9 3890.43 439.124   2
   0   1  -9 4139.44 390.526   1
   0  -1  -9 4058.22 403.588   1
   0  -1  -9 3769.97 268.434   4
   0  -1  -9 4038.89 438.974   2
   0   1  -9 3987.10 324.895   4
   0   1 -10 1545.40 253.119   1
   0   1 -10 1437.26 206.560   4
   0   1 -10 1266.59 267.915   2
   0  -1 -10 1310.98 265.678   2
   0  -1 -10 1456.40 174.948   4
   0  -1 -11 525.542 111.451   4
   0   1 -11 558.358 132.556   4
   0   1 -11 447.355 144.182   1
   0  -1 -11 456.812 177.522   2
   0   1 -11 527.068 171.635   2
   0  -1 -12 2108.31 364.385   2
   0   1 -12 2352.32 402.881   2
   0  -1 -12 1989.90 226.735   4
   0   1 -12 2175.73 338.487   1
   0   1 -12 2035.43 263.344   4
   0  -1 -13 36.7101 43.2379   4
   0   1 -13 134.969 53.3339   2
   0   1 -13-70.5647 53.6408   4
   0  -1 -13-49.8261 50.0392   2
   0   1 -13 16.8952 75.8721   1
   0   1 -14-67.7056 82.9113   2
   0  -1 -14 16.5235 39.9092   2
   0   1 -14 82.0500 74.0855   4
   0   1 -15 225.559 162.820   2
   0  -1 -15 792.122 258.815   2
   0   1 -16 53.1775 100.460   2
   0  -1 -16 39.0772 77.7616   2
   0  -1 -17 238.896 172.939   2
   0   1 -17 536.282 251.027   2
   0  -1 -18 209.122 147.111   2
   0   1 -18 219.758 166.107   2
   0  -1 -19 443.947 196.798   2
   0   1 -19 515.394 276.277   2
   0   1 -20 117.777 135.349   2
   0  -1 -20 49.9639 91.0212   2
   0   2  -2 2746.09 183.218   4
   0   2   2 3026.80 186.000   2
   0  -2  -3 728.694 107.675   2
   0   2  -3 710.468 102.480   4
   0  -2  -4 113.162 56.1522   2
   0   2  -4 55.3812 38.5679   4
   0  -2  -4 93.5648 23.9983   4
   0   2   4 68.7918 20.2146   4
   0   2  -4 80.0490 32.3394   1
   0  -2  -5 19423.5 704.285   2
   0   2  -5 19483.7 617.580   4
   0   2   5 19688.4 375.980   4
   0  -2  -5 19943.0 380.188   4
   0   2  -5 19157.4 571.849   1
   0  -2  -6 5075.51 215.985   4
   0  -2  -6 5204.29 397.026   2
   0   2  -6 5279.36 337.114   1
   0   2  -6 5298.41 343.831   4
   0   2   6 5246.38 217.573   4
   0  -2  -7 2774.56 177.306   4
   0   2  -7 3395.75 292.793   4
   0   2  -7 2868.97 272.233   1
   0  -2  -7 2871.22 319.005   2
   0   2   7 3010.05 180.948   4
   0   2  -8 1898.41 228.715   4
   0   2  -8 2667.11 285.068   1
   0  -2  -8 2339.06 315.911   2
   0  -2  -8 2417.55 180.100   4
   0  -2  -9 2757.40 207.490   4
   0  -2  -9 2897.83 368.684   2
   0   2  -9 2612.45 282.887   4
   0   2  -9 2933.80 321.909   1
   0  -2 -10 119.298 48.0392   4
   0  -2 -10 149.112 99.7318   2
   0   2 -10 103.206 72.0314   4
   0   2 -10-5.87727 28.7592   1
   0  -2 -11 7511.77 654.697   2
   0   2 -11 6470.95 649.639   2
   0   2 -11 8011.69 603.476   1
   0   2 -11 6998.51 503.807   4
   0  -2 -11 7051.50 371.381   4
   0  -2 -12 663.621 209.209   2
   0   2 -12 419.230 156.279   1
   0  -2 -12 429.021 96.5646   4
   0   2 -12 324.319 111.858   4
   0   2 -12 721.987 237.316   2
   0   2 -13 1011.60 202.697   4
   0   2 -13 453.999 160.915   1
   0  -2 -13 679.279 233.483   2
   0   2 -13 816.445 257.288   2
   0  -2 -14 555.900 216.122   2
   0   2 -14 567.738 195.884   1
   0   2 -14 1096.80 300.497   2
   0   2 -14 533.847 150.252   4
   0   2 -15 92.2090 110.683   2
   0   2 -15 3.18653 25.7367   4
   0  -2 -15 145.554 120.344   2
   0  -2 -16 1318.36 350.863   2
   0   2 -16 1293.25 360.270   2
   0   2 -17 416.246 227.221   2
   0  -2 -17 94.2211 72.0307   2
   0   2 -18 1363.82 413.203   2
   0  -2 -18 1093.57 345.795   2
   0   2 -19 35.0782 75.7672   2
   0  -2 -19 152.306 146.507   2
   0  -2 -20-9.00863 60.8551   2
   0   2 -20-207.939 175.323   2
   0   3   0 27.0893 20.3831   4
   0   3  -1 44520.7 783.254   4
   0   3   1 44862.9 669.676   4
   0   3  -2 1446.00 152.948   4
   0   3   3 16144.9 377.586   3
   0   3  -3 16231.2 553.934   4
   0   3   4 34937.5 484.055   4
   0   3  -4 35602.8 864.434   4
   0   3   4 35588.7 689.058   3
   0   3  -5 4548.54 325.411   4
   0  -3  -5 3586.81 308.060   2
   0   3   5 3964.37 164.175   4
   0   3  -5 4537.09 276.859   1
   0   3  -6 2630.24 231.544   1
   0   3   6 2539.07 139.420   4
   0   3  -6 2514.03 257.478   4
   0  -3  -6 2861.98 300.139   2
   0   3  -7 15151.4 610.792   1
   0   3   7 15447.6 367.464   4
   0   3  -7 15276.8 664.977   4
   0  -3  -7 16425.1 767.911   2
   0   3  -8 2769.39 294.483   4
   0  -3  -8 3189.67 363.247   2
   0  -3  -8 3036.66 178.301   4
   0   3  -8 3066.93 298.281   1
   0   3   8 2881.26 171.441   4
   0   3  -9 5711.04 442.635   4
   0  -3  -9 5102.19 489.421   2
   0   3  -9 5158.55 417.376   1
   0   3   9 5007.20 244.141   4
   0  -3  -9 5095.16 245.055   4
   0   3 -10 3744.66 379.606   1
   0  -3 -10 3470.96 215.195   4
   0   3 -10 3968.60 385.262   4
   0  -3 -10 3871.48 448.432   2
   0   3 -11-60.9000 52.1847   4
   0   3 -11-15.7183 24.7894   1
   0  -3 -11 9.63275 13.9163   4
   0  -3 -11 50.9533 77.5921   2
   0   3 -12 203.980 87.8096   4
   0   3 -12 107.595 84.7806   1
   0  -3 -12-3.90393 52.4164   2
   0   3 -13 3295.75 530.020   2
   0   3 -13 3575.91 408.298   4
   0  -3 -13 3069.18 471.309   2
   0   3 -13 4324.68 488.652   1
   0  -3 -14 666.338 233.912   2
   0   3 -14 739.938 219.462   1
   0   3 -14 490.782 222.199   2
   0   3 -14 631.373 175.075   4
   0  -3 -15 62.7005 76.8255   2
   0   3 -15 313.888 134.545   4
   0   3 -15 461.204 177.400   1
   0   3 -15 628.340 263.161   2
   0  -3 -16 32.5993 86.2118   2
   0   3 -16-27.2779 128.523   2
   0   3 -17 562.706 287.491   2
   0  -3 -17 621.035 242.860   2
   0   3 -18-5.78659 100.598   2
   0  -3 -18 195.583 151.381   2
   0   3 -19 366.772 229.580   2
   0  -3 -19 585.284 272.466   2
   0  -3 -20 24.7098 82.4870   2
   0   3 -20-70.2211 109.166   2
   0   4   0 4271.60 260.835   4
   0   4  -1 24875.1 670.510   4
   0   4   1 24812.9 588.740   4
   0   4   2 11808.4 381.851   4
   0   4  -2 12754.8 503.003   4
   0   4  -3 32465.7 860.615   4
   0   4  -4 3045.80 284.756   4
   0   4   4 2692.38 177.832   3
   0   4   5 27669.7 489.609   4
   0   4  -5 26879.8 866.298   4
   0   4  -6 410.080 112.786   4
   0   4   6 367.197 53.6558   4
   0   4  -6 468.422 101.098   1
   0  -4  -7 2710.14 315.388   2
   0   4  -7 2657.21 294.457   4
   0   4  -7 2484.72 245.202   1
   0   4   7 2412.85 139.164   4
   0   4   8 5787.12 218.791   4
   0  -4  -8 5825.13 496.064   2
   0   4  -8 6813.05 491.782   4
   0   4  -8 6195.29 417.521   1
   0  -4  -9 4201.34 451.982   2
   0   4   9 3906.67 186.841   4
   0   4  -9 3608.40 372.119   4
   0   4  -9 4295.34 373.277   1
   0   4 -10 702.125 164.350   1
   0  -4 -10 941.119 228.612   2
   0   4 -10 772.623 182.173   4
   0   4 -11 399.094 137.901   4
   0   4 -11 436.464 135.179   1
   0  -4 -11 530.597 183.433   2
   0  -4 -12 528.479 191.947   2
   0   4 -12 651.265 181.302   1
   0   4 -12 591.809 167.274   4
   0  -4 -13 731.787 224.314   2
   0   4 -13 1143.46 248.276   1
   0   4 -13 1035.94 226.956   4
   0  -4 -14 1841.23 386.813   2
   0   4 -14 1180.78 269.711   1
   0   4 -14 1962.38 441.495   2
   0   4 -14 1913.00 324.177   4
   0   4 -15 44.9057 54.0920   4
   0   4 -15-101.378 84.1851   1
   0   4 -15 8.13604 70.9390   2
   0  -4 -15 5.93204 80.9077   2
   0  -4 -16 351.045 191.345   2
   0   4 -16 509.900 197.531   1
   0   4 -16 394.867 149.822   4
   0   4 -16 350.271 221.734   2
   0  -4 -17-31.5016 68.0529   2
   0   4 -17-15.9638 64.1685   2
   0   4 -18-259.119 188.877   2
   0  -4 -18 96.0336 108.072   2
   0   4 -19 134.933 134.495   2
   0   4 -20 128.631 186.502   2
   0   5   0 24.7369 33.2518   4
   0   5   1 34852.9 795.967   4
   0   5  -1 35048.2 880.985   4
   0   5  -2 18906.8 674.336   4
   0   5   2 17770.7 533.511   4
   0   5   3 703.037 102.643   4
   0   5  -3 1027.37 167.457   4
   0  -5  -3 726.425 70.6475   3
   0   5  -4 26434.6 878.434   4
   0   5   5 9232.58 359.160   3
   0   5  -5 9232.95 540.156   4
   0   5  -6 1348.67 214.176   4
   0   5   6 1176.06 109.995   4
   0   5  -7 20.5447 27.5761   4
   0   5   7 2.96673 11.4959   4
   0   5  -7-2.65781 21.1785   1
   0   5   8 6128.00 221.969   4
   0   5  -8 6965.88 438.083   1
   0   5  -8 6747.69 519.572   4
   0   5  -9 1383.14 216.152   1
   0   5  -9 1500.85 255.905   4
   0   5   9 1131.91 87.6931   4
   0   5 -10 413.607 137.229   4
   0   5 -10 328.584 109.226   1
   0  -5 -11 812.705 218.500   2
   0   5 -11 1257.67 252.107   4
   0   5 -11 1178.84 219.854   1
   0  -5 -12 917.934 245.440   2
   0   5 -12 960.290 222.416   4
   0   5 -12 1221.37 241.202   1
   0  -5 -13 999.108 277.348   2
   0   5 -13 1553.91 290.341   1
   0   5 -13 1024.41 240.280   4
   0   5 -14 876.422 227.117   1
   0   5 -14 869.223 228.468   4
   0   5 -15 27.0530 45.7611   1
   0   5 -15 8.97145 65.5906   4
   0   5 -16 469.220 193.928   4
   0   5 -16 732.428 245.228   1
   0   5 -16 512.629 268.088   2
   0   5 -17 307.085 202.401   2
   0   5 -17-59.0740 74.8014   1
   0   5 -18 654.521 308.630   2
   0   5 -19 636.578 330.065   2
   0   5 -20-196.313 183.853   2
   0   6   0 35001.0 919.894   4
   0   6  -1 120.621 63.3485   4
   0   6   1 214.361 74.7940   4
   0   6  -2 33946.7 981.136   4
   0   6   2 32817.6 817.146   4
   0   6   3 32055.0 765.232   4
   0  -6  -3 30346.5 488.586   3
   0   6  -3 30327.9 970.132   4
   0   6   4 110.790 44.1582   4
   0   6  -4 94.7696 61.4075   4
   0   6   5 1798.52 161.278   4
   0   6  -5 1884.94 263.485   4
   0   6   6 3583.98 241.101   3
   0   6   6 3631.78 219.457   4
   0   6  -6 3708.10 380.718   4
   0   6   7-8.26337 16.2106   4
   0   6  -7 32.9693 52.0028   4
   0   6  -8 566.878 122.250   1
   0   6   8 605.547 75.4219   4
   0   6  -8 763.161 188.520   4
   0   6   8 625.191 77.6498   4
   0   6   9 580.146 63.4136   4
   0   6  -9 541.606 131.097   1
   0   6  -9 529.589 161.732   4
   0   6 -10 69.9998 61.6101   1
   0   6 -10 115.394 61.7787   4
   0   6 -11 445.003 162.018   4
   0   6 -11 742.507 174.848   1
   0   6 -12 1042.02 217.961   1
   0   6 -12 1414.78 285.883   4
   0   6 -13 39.0402 95.7255   4
   0   6 -13 16.2483 32.1263   1
   0   6 -14 117.418 92.4166   4
   0   6 -14 104.241 93.2815   1
   0   6 -15 833.164 243.103   4
   0   6 -15 825.000 324.093   2
   0   6 -15 836.062 226.067   1
   0   6 -16 1477.42 434.154   2
   0   6 -16 884.010 256.722   4
   0   6 -16 1040.52 266.837   1
   0   6 -17 1674.13 357.835   1
   0   6 -17 1441.30 333.427   4
   0   6 -17 2601.90 597.348   2
   0   6 -18-156.995 154.483   2
   0   6 -19 163.044 179.664   2
   0   7   0 63.4887 47.5266   4
   0   7  -1 3258.93 315.657   4
   0   7   1 3019.37 283.218   4
   0   7  -2 91.1867 54.9659   4
   0   7   2 39.6207 44.6391   4
   0   7  -3 613.196 157.067   4
   0  -7  -3 766.204 84.9431   3
   0   7   3 872.879 141.056   4
   0   7   4 1343.34 166.426   4
   0   7  -4 1393.81 227.599   4
   0   7  -5 24.8099 33.2431   4
   0   7   5 32.0806 27.5712   4
   0   7   6-11.9323 25.8282   4
   0   7  -6-26.1722 43.1943   4
   0   7  -7 1323.80 245.160   4
   0   7   7 1180.01 130.710   4
   0   7  -8 3898.32 436.428   4
   0   7   8 3859.94 216.602   4
   0   7  -8 4582.00 364.175   1
   0   7  -9 3589.22 341.415   1
   0   7  -9 2905.82 392.682   4
   0   7 -10 396.653 122.875   1
   0   7 -10 282.133 127.054   4
   0   7 -11 929.278 194.773   1
   0   7 -11 1258.47 281.140   4
   0   7 -12 1502.21 262.309   1
   0   7 -12 1276.80 291.388   4
   0   7 -13 846.565 237.834   4
   0   7 -13 902.347 217.932   1
   0   7 -14 67.3982 83.1765   1
   0   7 -14-38.3681 50.0854   4
   0   7 -15-177.207 105.759   1
   0   7 -15 56.5639 70.7569   4
   0   7 -16 126.178 168.590   2
   0   7 -16-137.588 105.866   4
   0   7 -16-144.320 100.773   1
   0   7 -17 109.804 135.021   2
   0   7 -17 332.469 162.476   4
   0   7 -18 388.019 244.974   2
   0   7 -19 28.2927 100.152   2
   0   8   0 3763.41 349.262   4
   0   8   1 23844.6 856.159   4
   0   8  -1 23160.1 899.857   4
   0   8   2 9415.93 519.004   4
   0   8  -2 9525.57 597.868   4
   0   8  -3 1039.69 205.107   4
   0  -8  -3 928.337 102.020   3
   0   8   3 871.767 152.146   4
   0   8   4 4576.58 336.545   4
   0   8  -4 4218.60 424.042   4
   0   8  -5 1314.26 249.548   4
   0   8   5 1311.22 171.805   4
   0   8  -6 2109.56 314.563   4
   0   8   6 1665.61 184.639   4
   0   8  -7 363.166 135.387   4
   0   8   7 310.464 74.9586   4
   0   8  -8 2343.97 369.921   4
   0   8   8 2535.46 198.538   4
   0   8  -9 3246.05 425.723   4
   0   8  -9 3090.61 320.560   1
   0   8 -10 257.772 103.860   1
   0   8 -10 377.506 161.163   4
   0   8 -11 0.80036 34.5865   1
   0   8 -11 80.4620 90.8884   4
   0   8 -12 163.734 98.4572   1
   0   8 -12 45.5590 100.821   4
   0   8 -13 1491.79 276.025   1
   0   8 -13 1984.24 374.884   4
   0   8 -14 156.110 116.002   4
   0   8 -14 204.801 105.441   1
   0   8 -15 175.664 109.161   1
   0   8 -15 261.746 149.105   4
   0   8 -16 236.401 149.150   4
   0   8 -17 67.4926 81.4035   4
   0   8 -17 21.0299 143.258   2
   0   8 -18-167.706 168.829   2
   0   8 -19-23.7445 81.1477   2
   0   9   0 22.2647 43.4316   4
   0   9  -1 1363.03 231.542   4
   0   9   1 1280.55 211.557   4
   0   9  -2 13086.2 738.457   4
   0   9   2 12476.8 640.459   4
   0   9  -3 1490.27 273.064   4
   0  -9  -3 828.074 105.381   3
   0   9   3 1044.03 185.608   4
   0   9  -4 8118.06 616.651   4
   0   9   4 7930.89 479.310   4
   0   9   5 545.704 123.298   4
   0   9  -5 576.552 166.780   4
   0   9  -6 125.923 81.6674   4
   0   9   6 108.428 55.5710   4
   0   9  -7 5617.77 551.827   4
   0   9   7 5568.29 348.595   4
   0   9   8 359.171 84.7359   4
   0   9  -8 243.552 142.415   4
   0   9  -9 6869.83 650.273   4
   0   9  -9 7011.11 492.546   1
   0   9 -10 14.1618 42.4725   1
   0   9 -10-20.5933 74.2730   4
   0   9 -11 931.700 207.251   1
   0   9 -11 896.313 249.699   4
   0   9 -12 588.801 219.190   4
   0   9 -12 406.752 137.580   1
   0   9 -13 2004.99 314.280   1
   0   9 -13 1664.98 350.998   4
   0   9 -14 23.4081 42.2047   1
   0   9 -14 62.0147 46.6290   4
   0   9 -15 27.5569 36.0631   4
   0   9 -16 15.9686 67.2269   4
   0   9 -17-33.2897 66.1545   4
   0   9 -17 157.379 155.875   2
   0   9 -18 377.253 189.542   4
   0   9 -18-12.0315 76.5282   2
   0  10   0 426.374 137.715   4
   0  10  -1 146.699 94.3241   4
   0  10   1 78.3997 80.6696   4
   0  10  -2 1971.95 309.460   4
   0  10   2 2246.21 290.621   4
   0 -10  -3 15676.7 480.294   3
   0  10  -3 15042.5 862.509   4
   0  10   3 15734.2 743.057   4
   0  10   4 534.915 136.283   4
   0  10  -4 434.852 156.731   4
   0  10   5 22.6044 34.2817   4
   0  10  -5 34.3744 53.3684   4
   0  10  -6 2269.08 359.185   4
   0  10   6 2003.76 238.494   4
   0  10  -7 2662.88 399.672   4
   0  10   7 2559.59 259.317   4
   0  10  -8 1056.12 271.071   4
   0  10  -9 2209.95 381.337   4
   0  10 -10 9619.48 607.611   1
   0  10 -10 9713.22 824.010   4
   0  10 -11 110.106 54.1370   1
   0  10 -11 133.472 129.741   4
   0  10 -12 323.254 117.177   1
   0  10 -12 555.027 205.638   4
   0  10 -13 135.290 148.795   4
   0  10 -14 230.394 125.238   4
   0  10 -15 72.6420 102.884   4
   0  10 -16 294.372 159.843   4
   0  10 -17 106.697 135.727   2
   0  10 -17 231.149 136.010   4
   0  10 -18-150.867 165.573   2
   0  10 -18 84.1280 97.2174   4
   0  11   0 61.3448 58.7849   4
   0  11   1 5266.96 481.593   4
   0  11  -1 5867.30 540.707   4
   0  11   2 7906.27 577.162   4
   0  11  -2 7268.58 614.060   4
   0  11   3 1110.82 209.731   4
   0 -11  -3 1150.51 135.262   3
   0  11  -3 1258.57 262.418   4
   0  11   4 804.649 172.097   4
   0  11  -4 925.253 228.725   4
   0  11  -5 1681.29 313.162   4
   0  11   5 1381.31 218.828   4
   0  11   6 98.9569 56.4775   4
   0  11  -6 103.869 82.5070   4
   0  11  -7 741.242 221.000   4
   0  11   7 876.388 165.334   4
   0  11  -8 1546.01 330.888   4
   0  11  -9 4233.68 547.958   4
   0  11 -10 906.057 190.153   1
   0  11 -10 955.226 272.179   4
   0  11 -11 363.983 179.315   4
   0  11 -12-219.334 137.789   4
   0  11 -13 1135.48 321.209   4
   0  11 -14-7.18744 53.1647   4
   0  11 -15 495.944 218.072   4
   0  11 -16 273.378 167.512   4
   0  11 -17-25.3822 63.6915   4
   0  12   0 1158.33 245.137   4
   0  12  -1 2373.74 362.208   4
   0  12   1 2619.48 357.469   4
   0  12  -2 214.828 126.540   4
   0  12   2 54.9163 60.1642   4
   0  12   3 762.200 188.503   4
   0  12  -3 1116.78 257.303   4
   0  12  -4 7461.67 677.211   4
   0  12   4 7576.68 566.414   4
   0  12  -5 1222.55 272.178   4
   0  12   5 1290.24 230.836   4
   0  12   6 2161.50 286.712   4
   0  12  -6 1934.52 362.375   4
   0  12  -7 71.3308 45.1405   4
   0  12  -8 227.875 151.684   4
   0  12  -9 1269.00 315.942   4
   0  12 -10-22.0296 57.3711   4
   0  12 -11-102.229 99.5985   4
   0  12 -12-15.0789 72.7607   4
   0  12 -13-118.919 110.493   4
   0  12 -14 163.069 131.649   4
   0  12 -15 502.989 243.061   4
   0  12 -16 171.897 144.224   4
   0  13   0 94.9158 75.9669   4
   0  13  -1 2037.94 347.251   4
   0  13   1 2955.25 402.329   4
   0  13   2 1952.44 321.370   4
   0  13  -2 2419.31 394.541   4
   0  13  -3 5157.40 574.562   4
   0  13   3 5173.97 508.868   4
   0  13   4 6119.61 539.974   4
   0  13  -4 7173.71 693.366   4
   0  13   5 3222.19 381.934   4
   0  13  -5 3200.93 469.320   4
   0  13  -6 1051.43 290.335   4
   0  13   6 732.109 178.236   4
   0  13  -7 4105.12 554.272   4
   0  13  -8 319.543 206.154   4
   0  13  -9 29.5980 55.8099   4
   0  13 -10 11.0076 45.7979   4
   0  13 -11 192.186 146.366   4
   0  13 -12 64.2715 122.914   4
   0  13 -13 234.885 154.598   4
   0  13 -14 414.385 190.862   4
   0  13 -15-222.729 159.992   4
   0  13 -16 371.711 206.819   4
   0  14   0 848.531 233.217   4
   0  14   1 203.996 110.981   4
   0  14  -1 140.651 106.896   4
   0  14  -2 97.4839 96.7264   4
   0  14   2 264.675 129.066   4
   0  14  -3 194.965 125.338   4
   0  14   3 303.491 131.245   4
   0  14   4 885.923 218.437   4
   0  14  -4 837.169 258.893   4
   0  14   5 3694.15 426.774   4
   0  14  -5 4012.05 556.198   4
   0  14  -6-10.7160 57.9836   4
   0  14  -7 280.453 175.951   4
   0  14  -8 519.931 251.428   4
   0  14  -9 85.6105 107.276   4
   0  14 -10-33.7448 101.418   4
   0  14 -11 88.3919 117.302   4
   0  14 -12-30.5463 70.1299   4
   0  14 -13 308.418 183.343   4
   0  14 -14 133.077 128.971   4
   0  14 -15 215.528 186.306   4
   0  15   0-75.9072 76.3328   4
   0  15  -1-73.6280 77.0940   4
   0  15   1-166.284 106.946   4
   0  15   2 166.417 107.982   4
   0  15  -2 373.322 164.227   4
   0  15   3 349.956 149.272   4
   0  15  -3 341.479 174.735   4
   0  15   4 29.8520 73.3979   4
   0  15  -4 17.1196 92.3917   4
   0  15  -5-19.9127 84.5822   4
   0  15  -6 269.738 150.673   4
   0  15  -7 437.459 207.391   4
   0  15  -8 1310.79 349.938   4
   0  15  -9-75.0652 93.1953   4
   0  15 -10-18.9239 98.4511   4
   0  15 -11 279.375 169.830   4
   0  15 -12 259.217 166.791   4
   0  15 -13-60.9231 90.9748   4
   0  15 -14 610.162 269.270   4
   0  16   0 3765.44 527.294   4
   0  16  -1 321.714 160.153   4
   0  16   1 445.930 181.645   4
   0  16  -2 162.673 123.975   4
   0  16   2 11.3331 45.9231   4
   0  16   3 113.671 88.9568   4
   0  16  -3-38.8926 67.8515   4
   0  16  -4 35.6573 88.8210   4
   0  16   4-7.22762 52.4910   4
   0  16  -5 894.389 279.520   4
   0  16  -6 625.553 256.801   4
   0  16  -7 1878.71 420.278   4
   0  16  -8 54.5491 84.1841   4
   0  16  -9 3.02941 91.3340   4
   0  16 -10 200.754 108.850   4
   0  16 -11 215.505 177.196   4
   0  16 -12 133.062 127.071   4
   0  16 -13-153.926 142.242   4
   0  17   0 71.0766 81.0355   4
   0  17   1 140.550 104.489   4
   0  17  -1 142.628 136.177   4
   0  17  -2 22.7463 47.7903   4
   0  17   2 132.968 97.8417   4
   0  17  -3 45.4934 63.1707   4
   0  17   3 73.9974 65.8713   4
   0  17  -4 312.927 197.133   4
   0  17  -5-118.778 38.7626   4
   0  17  -6 26.3986 44.0323   4
   0  17  -7 276.055 178.915   4
   0  17  -8 139.573 127.547   4
   0  17  -9 282.690 170.255   4
   0  17 -10 955.566 337.745   4
   0  17 -11 120.818 132.783   4
   0  18   0 337.435 171.164   4
   0  18  -1 168.328 145.074   4
   0  18   1-9.19647 43.1065   4
   0  18  -2-52.4446 76.1073   4
   0  18   2-48.4643 65.7754   4
   0  18  -3-62.0840 85.2342   4
   0  18  -4 239.061 185.406   4
   0  18  -5 36.7042 77.2702   4
   0  18  -6 687.947 265.039   4
   0  18  -7 348.688 196.571   4
   0  18  -8 582.417 268.820   4
   0  18  -9 6.18892 60.5226   4
   0  18 -10 47.1961 86.7387   4
   0  19   0 198.244 128.680   4
   0  19   1-92.1205 94.9834   4
   0  19  -1 78.5480 95.0061   4
   0  19  -2-25.8062 63.9739   4
   0  19  -3 336.091 190.022   4
   0  19  -4 196.416 143.844   4
   0  19  -5 274.342 184.607   4
   0  19  -6 861.031 317.486   4
   0  19  -7 427.883 225.657   4
   0  20   0 1159.40 340.241   4
   0  20  -1 333.775 184.676   4
   0  20  -2-91.3464 103.870   4
   0  20  -3-125.382 121.271   4
   0  20  -4 142.959 134.449   4
   1   0 -20 7.72856 58.9266   2
   1   0 -19 117.406 130.199   2
   1   0 -18-42.0784 81.0069   2
   1   0 -17 1937.36 453.335   2
   1   0 -16 126.205 156.014   2
   1   0 -15 85.8239 73.9641   4
   1   0 -15 664.694 310.727   2
   1   0 -14 60.2550 77.6852   2
   1   0 -14 68.9659 77.3369   4
   1   0 -13 1860.76 369.926   2
   1   0 -13 1283.46 234.934   4
   1   0 -12 46.8771 96.1901   2
   1   0 -12-31.0217 33.6032   4
   1   0 -11 365.564 120.389   4
   1   0 -10 56.0359 49.0455   4
   1   0  -9 6487.72 452.264   4
   1   0  -8-11.5696 25.8313   4
   1   0  -7 944.919 158.447   4
   1   0  -6-7.77907 29.7912   4
   1   0  -5 12172.5 515.075   4
   1   0  -4 26.9521 30.9187   4
   1   0  -3 7961.32 377.150   4
   1   0  -2 10.2345 22.1942   4
   1   0  -1 21947.6 561.276   4
  -1   0   0 73.7689 42.4706   3
   1   0   0 9.80397 26.3584   4
  -1   0  -1 69932.7 1185.29   3
  -1   0  -2 28.4467 39.5246   3
  -1   0  -3 999999. 5134.27   3
  -1   0  -4 86.0499 49.2809   1
  -1   0  -4 10.2488 34.4407   2
  -1   0  -5 89983.1 1596.40   2
  -1   0  -5 91057.6 1479.42   1
  -1   0  -6 44.0338 50.7478   1
  -1   0  -6 32.8866 24.1793   4
  -1   0  -6 59.0065 38.4104   2
  -1   0  -7 8687.30 578.000   2
  -1   0  -7 8653.68 377.114   4
  -1   0  -7 8394.62 539.553   1
  -1   0  -8 42.7294 53.2196   1
  -1   0  -8 24.7162 37.0408   4
  -1   0  -8 0.41766 47.6122   2
  -1   0  -9 332.887 121.202   1
  -1   0  -9 287.168 132.807   2
  -1   0  -9 471.581 95.8818   4
  -1   0 -10 79.7553 75.1423   2
  -1   0 -10-8.93097 44.9358   1
  -1   0 -10-26.9092 27.7378   4
  -1   0 -11 684.283 194.629   1
  -1   0 -11 695.277 207.469   2
  -1   0 -11 739.920 130.925   4
  -1   0 -12-19.8843 17.9347   4
  -1   0 -12 72.9282 73.3468   2
  -1   0 -12 7.32660 69.1339   1
  -1   0 -13-15.0503 55.7450   1
  -1   0 -13 97.4108 114.320   2
  -1   0 -14-7.81876 58.0240   1
  -1   0 -14 12.5842 81.9981   2
  -1   0 -15 8.61056 68.2886   2
  -1   0 -15-29.7347 54.8321   1
  -1   0 -16 80.2086 82.4482   2
  -1   0 -16 47.6130 85.5112   1
  -1   0 -17-1.70677 42.6158   2
  -1   0 -18 53.8831 86.8541   2
  -1   0 -19 60.7192 125.427   2
  -1   0 -20 197.337 165.414   2
   1  -1 -20 1087.34 389.808   2
   1   1 -20 412.739 263.952   2
   1   1 -19 160.092 177.570   2
   1  -1 -19 194.647 154.264   2
   1  -1 -18 227.897 179.937   2
   1   1 -18 177.439 124.252   2
   1   1 -17 359.160 204.501   2
   1  -1 -17 735.018 271.558   2
   1   1 -16 148.526 185.621   2
   1  -1 -16 287.349 171.182   2
   1   1 -15-1.69533 31.5378   4
   1  -1 -15 127.504 148.574   2
   1   1 -14 469.038 206.882   2
   1  -1 -14 560.474 237.197   2
   1   1 -14 376.278 139.009   4
   1  -1 -14 182.351 82.5184   4
   1  -1 -13 384.020 122.095   4
   1   1 -13 392.747 137.639   4
   1  -1 -13 591.112 224.975   2
   1  -1 -12 442.220 160.205   2
   1  -1 -12 194.955 81.7336   4
   1   1 -12 278.967 110.657   4
   1  -1 -11 4.29592 27.2421   4
   1   1 -11 110.904 83.7392   4
   1  -1 -11 4.69764 41.6197   2
   1   1 -10 1525.65 239.469   4
   1  -1 -10 1372.90 210.438   4
   1  -1  -9 2735.31 285.830   4
   1   1  -9 2454.33 290.380   4
   1   1  -8 505.486 129.758   4
   1  -1  -8 187.707 73.2820   4
   1   1  -7 4245.91 351.087   4
   1  -1  -7 4438.05 335.482   4
   1   1  -6 1455.49 196.068   4
   1  -1  -6 1282.74 173.861   4
   1  -1  -5 11767.5 495.161   4
   1   1  -5 12478.9 544.606   4
   1   1  -4 12002.8 504.860   4
   1  -1  -4 12032.5 477.958   4
   1  -1  -3 30.6519 24.1817   4
   1   1  -3 44.5864 31.7821   4
   1   1  -2 312.064 75.1130   4
   1  -1  -2 240.944 65.5196   4
   1   1  -1 11970.3 426.357   4
   1  -1  -1 11678.6 416.001   4
   1   1   0 99876.2 1136.59   4
  -1   1   0 100233. 1322.14   3
   1  -1   1 7645.43 263.452   2
  -1  -1  -1 7728.27 398.028   3
  -1  -1  -1 7649.16 296.110   4
   1   1   1 7446.95 290.269   4
  -1   1  -1 7212.22 377.357   3
  -1   1  -2 133884. 1327.83   2
  -1  -1  -2 134095. 1171.72   4
  -1  -1  -2 135820. 1757.05   3
  -1   1  -2 134395. 1767.86   3
  -1  -1  -2 134723. 1352.57   1
  -1  -1  -3 58123.8 999.091   1
  -1  -1  -3 57602.4 1227.16   3
  -1   1  -3 55917.3 1011.79   2
  -1  -1  -3 57315.7 733.617   4
  -1   1  -4 96506.9 1495.08   2
  -1  -1  -4 96567.7 1457.44   1
  -1  -1  -5 12330.8 605.438   2
  -1   1  -5 11110.4 517.749   1
  -1  -1  -5 11928.3 549.142   1
  -1   1  -5 12113.2 583.066   2
  -1   1  -5 11591.5 457.562   4
  -1   1  -6 36626.8 1009.29   1
  -1  -1  -6 37384.7 628.908   4
  -1   1  -6 35437.0 1083.30   2
  -1   1  -6 37194.8 846.008   4
  -1  -1  -6 40155.6 1166.49   2
  -1  -1  -6 38097.1 1057.42   1
  -1  -1  -7 7342.85 497.201   1
  -1   1  -7 6928.26 513.526   2
  -1   1  -7 7498.81 395.306   4
  -1   1  -7 7164.12 484.072   1
  -1  -1  -7 7582.20 545.550   2
  -1  -1  -7 7118.69 291.282   4
  -1   1  -8 2617.84 308.889   1
  -1  -1  -8 2416.87 311.385   1
  -1   1  -8 2107.00 221.313   4
  -1   1  -8 2548.10 333.949   2
  -1  -1  -8 2492.81 335.145   2
  -1  -1  -8 2380.89 176.073   4
  -1   1  -9 176.506 131.277   2
  -1   1  -9 383.274 103.512   4
  -1   1  -9 478.671 139.035   1
  -1  -1  -9 419.088 133.128   1
  -1  -1  -9 181.859 88.2519   2
  -1  -1  -9 402.579 77.9307   4
  -1   1 -10 42.6256 43.2531   4
  -1  -1 -10 109.481 82.9907   1
  -1  -1 -10 38.6750 26.0875   4
  -1  -1 -10 71.8090 96.6588   2
  -1   1 -10 85.5325 67.1382   2
  -1   1 -10 57.5505 37.0279   1
  -1   1 -11 2435.46 262.763   4
  -1  -1 -11 2318.17 200.622   4
  -1   1 -11 2693.90 374.977   1
  -1  -1 -11 2551.76 375.130   1
  -1  -1 -11 2116.08 360.477   2
  -1   1 -11 2188.69 370.828   2
  -1  -1 -12-59.4108 45.8522   2
  -1   1 -12-52.6191 41.0019   1
  -1   1 -12-126.712 95.9515   2
  -1   1 -12 0.49751 36.5313   4
  -1  -1 -12-16.8022 41.6112   1
  -1   1 -13 104.908 112.035   2
  -1   1 -13 213.691 133.233   1
  -1  -1 -13 227.601 130.481   2
  -1  -1 -13 194.139 139.183   1
  -1   1 -13 113.889 65.7059   4
  -1   1 -14 33.6206 57.0881   1
  -1  -1 -14-10.4277 55.9548   1
  -1  -1 -14-39.9798 69.4702   2
  -1   1 -14 11.9406 73.6949   2
  -1   1 -15 655.863 214.658   1
  -1  -1 -15 581.141 221.267   2
  -1  -1 -15 667.894 236.514   1
  -1   1 -15 984.970 300.110   2
  -1  -1 -16-0.30848 118.332   2
  -1   1 -16 23.7072 54.2476   1
  -1  -1 -17 38.7055 112.437   2
  -1   1 -17 48.7248 82.3530   1
  -1   1 -17 102.636 86.8063   2
  -1  -1 -18 48.3557 83.2422   2
  -1   1 -18-225.850 166.440   2
  -1  -1 -19 72.2260 101.413   2
  -1   1 -19 32.3289 107.661   2
  -1   1 -20 155.092 153.693   2
   1   2 -20 343.152 207.644   2
   1  -2 -20 193.388 220.463   2
   1  -2 -19 562.541 253.483   2
   1   2 -19 610.641 292.546   2
   1  -2 -18-1.38327 37.8459   2
   1   2 -18-201.754 161.725   2
   1   2 -17 361.882 194.960   2
   1  -2 -17 589.598 246.083   2
   1   2 -16 753.495 291.390   2
   1   2 -16 734.372 204.737   4
   1  -2 -16 816.338 267.700   2
   1   2 -15 2265.24 356.560   4
   1  -2 -15 2267.77 431.471   2
   1   2 -15 3372.68 574.543   2
   1  -2 -14 298.117 106.071   4
   1  -2 -14 533.679 194.173   2
   1   2 -14 798.344 209.059   4
   1  -2 -13 9944.68 602.944   4
   1  -2 -13 11501.9 903.264   2
   1   2 -13 10646.8 726.825   4
   1  -2 -12 3.02106 68.0112   2
   1   2 -12-9.73894 28.2159   4
   1  -2 -12-111.802 64.2561   4
   1  -2 -11 4816.45 393.573   4
   1  -2 -11 4296.40 488.615   2
   1   2 -11 4137.19 422.125   4
   1  -2 -10 7334.13 609.346   2
   1   2 -10 6495.06 515.290   4
   1  -2 -10 6495.19 442.905   4
   1  -2  -9 662.728 134.720   4
   1  -2  -9 886.891 199.458   2
   1   2  -9 841.046 175.637   4
   1   2  -8 18884.3 801.930   4
   1  -2  -8 17711.3 830.340   2
   1  -2  -8 18380.5 692.306   4
   1   2  -7 844.892 161.746   4
   1  -2  -7 1121.69 161.044   4
   1  -2  -6 12120.1 518.604   4
   1   2  -6 12067.8 592.059   4
   1   2  -5 47398.5 1108.16   4
   1  -2  -5 46780.0 973.295   4
   1  -2  -4 14484.7 521.788   4
   1   2  -4 13821.2 571.118   4
  -1  -2   4 13794.5 356.466   1
   1   2  -3 36667.2 878.817   4
  -1  -2   3 36068.9 470.193   1
   1  -2  -3 36278.2 797.178   4
   1   2  -2 24615.2 682.313   4
  -1   2   1 58992.0 941.704   3
   1   2  -1 58831.5 975.474   4
  -1  -2   0 343.108 48.7638   1
  -1   2   0 336.692 77.9482   3
   1   2   0 421.759 78.3790   4
  -1   2  -1 9342.26 262.717   2
  -1  -2  -1 9160.34 327.376   4
   1  -2   1 9380.67 272.295   2
   1   2   1 9122.51 329.688   4
  -1   2  -1 9054.60 427.881   3
  -1  -2  -1 9030.97 306.604   1
  -1  -2  -1 8787.20 439.766   3
  -1   2  -2 15524.6 437.475   2
  -1  -2  -2 15175.7 385.137   4
  -1  -2  -2 15097.7 462.618   1
   1   2   2 15514.3 394.764   4
  -1  -2  -2 15026.5 592.426   3
  -1  -2  -3 15424.7 535.078   1
  -1   2  -3 16683.8 541.472   2
  -1  -2  -3 16255.7 651.661   3
  -1  -2  -3 15862.0 358.635   4
  -1  -2  -4 3065.19 145.475   4
  -1  -2  -4 3098.48 298.554   3
  -1   2  -4 3386.59 278.770   2
  -1  -2  -4 3670.19 287.228   1
  -1  -2  -5 93.2953 24.8840   4
  -1   2  -5 57.5475 41.2880   4
  -1  -2  -5 45.4129 57.3475   1
  -1   2  -5 47.7544 31.8008   2
  -1  -2  -6-4.77316 5.14290   4
  -1  -2  -6 25.3771 13.8528   4
  -1   2  -6 71.0446 51.6262   4
  -1  -2  -6 26.7390 18.5920   1
  -1   2  -6 12.7151 21.2855   2
  -1  -2  -7 1019.12 79.6210   4
  -1  -2  -7 1244.04 211.710   1
  -1   2  -7 1280.31 181.831   4
  -1   2  -7 1240.22 203.807   1
  -1   2  -7 1249.73 217.359   2
  -1  -2  -8 2305.29 321.707   2
  -1  -2  -8 2145.26 299.236   1
  -1   2  -8 2137.29 312.318   2
  -1   2  -8 2145.64 277.613   1
  -1   2  -8 1965.86 231.284   4
  -1  -2  -8 1757.32 110.830   4
  -1   2  -9 304.439 98.2145   4
  -1  -2  -9 277.173 113.712   1
  -1  -2  -9 381.260 143.122   2
  -1   2  -9 253.133 110.013   1
  -1   2  -9 366.431 146.460   2
  -1  -2  -9 367.006 54.2793   4
  -1  -2 -10 114.289 99.5072   1
  -1  -2 -10 71.9686 26.7151   4
  -1   2 -10 169.174 76.5533   4
  -1  -2 -10 70.9581 84.6195   2
  -1   2 -10 52.0603 56.0626   1
  -1   2 -10 144.509 86.0408   2
  -1   2 -11 1416.59 266.538   1
  -1  -2 -11 1726.72 330.032   2
  -1   2 -11 1714.16 239.947   4
  -1  -2 -11 1710.84 315.078   1
  -1   2 -11 1990.11 354.378   2
  -1   2 -12 504.094 172.377   1
  -1   2 -12 461.007 197.823   2
  -1  -2 -12 606.204 210.491   2
  -1   2 -12 405.522 113.428   4
  -1  -2 -12 545.110 180.107   1
  -1   2 -13 39.0868 31.5633   4
  -1  -2 -13 336.669 159.567   2
  -1   2 -13-47.2132 68.5319   2
  -1   2 -13 186.112 125.305   1
  -1  -2 -13 200.029 122.390   1
  -1  -2 -14 1269.72 325.571   2
  -1   2 -14 1640.75 330.599   1
  -1  -2 -14 1664.97 352.455   1
  -1   2 -14 1540.87 363.401   2
  -1  -2 -15 89.8420 140.813   2
  -1   2 -15-42.4080 116.943   2
  -1   2 -15-58.1588 61.3306   1
  -1  -2 -16 135.978 109.183   2
  -1   2 -16 44.4545 55.1167   1
  -1   2 -16 29.8635 56.6402   2
  -1   2 -17 333.129 160.041   1
  -1  -2 -17 244.264 176.470   2
  -1   2 -17-0.35981 43.1897   2
  -1   2 -18-14.4197 82.5756   1
  -1   2 -18 70.8750 102.975   2
  -1   2 -19 293.893 178.153   2
  -1   2 -20 71.6495 132.634   2
   1   3 -20-134.870 146.104   2
   1  -3 -20 196.188 155.378   2
   1   3 -19-217.447 177.360   2
   1  -3 -19-147.147 134.938   2
   1  -3 -18 1463.50 391.563   2
   1   3 -18 1801.59 480.803   2
   1   3 -17 155.308 155.260   2
   1  -3 -17 267.136 181.934   2
   1   3 -16 955.465 244.908   4
   1  -3 -16 823.992 279.743   2
   1   3 -16 1018.61 338.387   2
   1   3 -15 1348.61 280.948   4
   1  -3 -15 1267.67 320.175   2
   1   3 -14 50.7388 73.2263   4
   1  -3 -14 95.0381 124.363   2
   1   3 -13-99.7361 75.9247   4
   1  -3 -13 88.5742 107.940   2
   1  -3 -13 72.2812 49.6699   4
   1  -3 -12 121.100 111.463   2
   1  -3 -12 39.6635 50.4864   4
   1   3 -12-1.44838 56.2390   4
   1   3 -11 3168.05 386.275   4
   1  -3 -11 2932.48 403.270   2
   1  -3 -11 3118.64 305.602   4
   1   3 -10 1730.83 275.505   4
   1  -3 -10 1427.41 267.096   2
   1  -3 -10 1467.97 204.038   4
   1  -3  -9 145.063 62.4598   4
   1  -3  -9 113.169 72.9640   2
   1   3  -9 232.515 108.569   4
   1   3  -8 134.228 75.7459   4
   1  -3  -8 79.2765 55.2806   2
   1  -3  -8 77.9562 43.1360   4
   1  -3  -7 5981.46 373.561   4
   1  -3  -7 6132.67 451.042   2
   1   3  -7 5494.40 439.166   4
   1   3  -6 439.389 129.029   4
   1  -3  -6 556.340 130.198   2
   1  -3  -6 444.732 101.060   4
   1  -3  -5 21611.2 704.010   2
   1   3  -5 21080.1 784.599   4
   1   3  -4 43675.8 1068.61   4
   1  -3  -4 43122.9 880.861   2
   1  -3  -3 1169.26 120.125   2
   1   3  -3 1408.44 184.263   4
   1  -3  -2 76600.2 724.544   2
  -1   3   2 76166.8 989.906   3
   1   3  -2 76740.1 1268.18   4
   1   3  -1 15325.0 529.599   4
   1  -3  -1 15034.8 462.832   3
  -1   3   1 15094.4 460.410   3
  -1  -3   0 24.3934 18.9876   1
  -1   3   0 84.4335 44.6566   3
   1   3   0 55.9341 31.8843   4
   1   3   0 49.5294 20.2969   1
  -1  -3  -1 3649.73 204.795   1
  -1   3  -1 3397.88 155.195   2
   1   3   1 3374.31 213.842   4
  -1  -3  -2 242.762 62.6158   1
  -1  -3  -2 180.778 43.9188   4
  -1  -3  -2 265.596 84.5522   3
   1   3   2 295.590 57.9510   4
  -1   3  -2 234.805 54.1200   2
  -1  -3  -3 18.3217 24.6982   1
   1   3   3 9.75033 11.2344   4
  -1  -3  -3-17.8841 24.4712   3
  -1  -3  -3-4.63153 7.30786   4
  -1   3  -3 14.0938 20.9700   2
  -1  -3  -4 4077.87 318.772   1
  -1   3  -4 4196.22 311.504   2
  -1  -3  -4 4238.01 347.829   3
  -1  -3  -4 3981.93 154.091   4
  -1   3  -5 214.299 85.9476   4
  -1  -3  -5 184.204 77.7337   1
  -1  -3  -5 312.092 97.1898   3
  -1   3  -5 336.394 108.336   2
  -1   3  -6 964.422 164.663   4
  -1   3  -6 935.255 175.929   2
  -1  -3  -6 1010.94 184.439   1
  -1   3  -7 8329.23 571.350   2
  -1  -3  -7 7885.00 544.590   1
  -1   3  -7 8784.12 511.997   4
  -1   3  -8 1783.18 254.263   1
  -1   3  -8 1894.39 249.650   4
  -1  -3  -8 1427.31 247.051   1
  -1   3  -8 1698.24 280.060   2
  -1   3  -9 11.0889 52.8534   4
  -1  -3  -9 8.79974 36.6019   1
  -1   3  -9 81.8675 82.4346   1
  -1   3  -9 76.2420 43.5964   2
  -1   3 -10 5783.99 512.851   1
  -1  -3 -10 7070.46 613.832   1
  -1   3 -10 6523.41 609.577   2
  -1   3 -10 6770.45 496.053   4
  -1   3 -11 1083.27 306.488   2
  -1   3 -11 364.893 122.251   4
  -1   3 -11 433.533 156.619   1
  -1  -3 -11 651.656 198.756   1
  -1  -3 -12 396.057 163.488   1
  -1   3 -12 422.729 152.144   1
  -1   3 -12 552.557 157.403   4
  -1   3 -12 388.084 180.101   2
  -1   3 -13 439.017 197.861   2
  -1   3 -13 923.907 233.603   1
  -1   3 -13 456.601 140.396   4
  -1   3 -14 226.169 144.087   2
  -1   3 -14 444.909 168.205   1
  -1   3 -14 414.309 138.877   4
  -1   3 -15 222.884 155.952   1
  -1   3 -15 197.073 183.635   2
  -1   3 -16 704.831 242.940   1
  -1   3 -16 813.948 293.593   2
  -1   3 -17 152.983 130.130   1
  -1   3 -17 32.2537 75.3017   2
  -1   3 -18 22.9442 82.2737   1
  -1   3 -18 203.717 196.647   2
  -1   3 -19 160.450 139.952   2
  -1   3 -19 41.4877 77.5820   1
  -1   3 -20 8.14460 55.5019   2
   1  -4 -20-134.451 131.205   2
   1   4 -20 195.121 202.242   2
   1   4 -19 2.83953 58.5615   2
   1  -4 -19 188.704 147.589   2
   1  -4 -18 10.7594 63.0621   2
   1   4 -18 140.810 102.456   2
   1   4 -17 19.2012 71.1388   4
   1  -4 -17 91.9652 100.776   2
   1   4 -17 251.287 239.653   2
   1  -4 -16-43.2009 96.9731   2
   1   4 -16 107.666 87.2100   4
   1  -4 -15 537.233 216.183   2
   1   4 -15 636.254 207.752   4
   1   4 -14 53.2513 76.6349   4
   1  -4 -14 167.454 109.357   2
   1  -4 -13 3185.54 460.738   2
   1   4 -13 2261.74 361.495   4
   1   4 -12 85.2229 80.6807   4
   1  -4 -12 77.8179 78.9015   2
   1  -4 -11 2818.89 394.259   2
   1   4 -11 2634.36 361.975   4
   1  -4 -10 2508.45 357.057   2
   1   4 -10 2576.98 350.574   4
   1  -4  -9 5805.07 503.139   2
   1   4  -9 6255.90 529.216   4
   1   4  -8 32.5569 18.3190   1
   1  -4  -8 63.1363 45.7915   2
   1   4  -8 160.303 92.5678   4
   1   4  -7 536.649 99.7918   1
   1   4  -7 565.753 152.195   4
   1  -4  -7 570.983 138.406   2
   1   4  -6 4814.55 262.302   1
   1  -4  -6 5404.19 387.922   2
   1   4  -6 5421.04 439.995   4
   1   4  -5 3402.26 184.753   1
   1  -4  -5 3171.57 271.009   2
   1   4  -5 3155.97 324.461   4
   1  -4  -4 2939.88 228.768   2
   1   4  -4 2800.28 286.329   4
  -1   4   3 6484.37 262.584   3
   1   4  -3 6552.46 418.000   4
  -1   4   2 22043.6 495.476   3
   1   4  -2 21834.9 724.431   4
   1  -4  -1 133.911 44.9773   3
   1   4  -1 124.275 24.2990   1
   1   4  -1 209.211 67.5995   4
  -1   4   1 140.197 45.4007   3
   1   4   0 31109.3 511.852   1
   1   4   0 31233.5 763.980   4
   1   4   1 25392.1 639.097   4
   1   4   2 31592.0 650.954   4
  -1  -4  -2 30468.8 743.231   1
  -1  -4  -2 30700.8 881.200   3
  -1  -4  -3 6052.70 370.477   1
  -1  -4  -3 5986.88 397.368   3
  -1  -4  -3 6514.17 264.025   4
   1   4   3 6374.49 262.610   4
  -1  -4  -4 9216.88 500.557   1
  -1   4  -4 8739.82 500.932   4
  -1  -4  -4 9202.51 512.047   3
  -1  -4  -4 9103.48 262.934   4
   1   4   4 9111.73 265.835   4
  -1  -4  -5 1118.01 189.113   3
  -1  -4  -5 1571.08 220.175   1
  -1   4  -5 1483.18 214.494   4
  -1  -4  -6 7185.59 503.623   1
  -1   4  -6 6746.57 467.370   4
  -1  -4  -7 7516.99 549.074   1
  -1   4  -7 8039.45 573.948   2
  -1   4  -7 7733.17 514.506   4
  -1  -4  -8 6958.13 557.709   1
  -1   4  -8 6371.68 481.616   4
  -1   4  -8 6336.00 553.277   2
  -1   4  -8 7120.16 506.817   1
  -1  -4  -9 468.355 155.680   1
  -1   4  -9 285.460 108.288   4
  -1   4  -9 489.088 142.226   1
  -1   4  -9 368.025 130.583   2
  -1   4 -10 1346.80 257.680   1
  -1   4 -10 1053.68 259.480   2
  -1   4 -10 1257.32 232.146   4
  -1   4 -11 47.0558 72.5114   2
  -1   4 -11 95.2381 64.9791   4
  -1   4 -11 40.5158 52.0208   1
  -1   4 -12 985.118 216.505   4
  -1   4 -12 1130.72 297.312   2
  -1   4 -12 895.189 220.679   1
  -1   4 -13 685.141 185.704   4
  -1   4 -13 615.411 202.490   1
  -1   4 -13 551.711 213.416   2
  -1   4 -14 511.076 171.952   4
  -1   4 -14 500.367 195.513   1
  -1   4 -14 110.041 88.7336   2
  -1   4 -15 773.596 272.939   2
  -1   4 -15 692.750 232.034   1
  -1   4 -16-71.6237 78.5191   1
  -1   4 -16 65.4859 119.220   2
  -1   4 -17 704.105 304.085   2
  -1   4 -17 583.553 229.280   1
  -1   4 -18 138.698 117.271   1
  -1   4 -18-171.945 151.979   2
  -1   4 -19 485.548 232.431   1
  -1   4 -19 496.203 267.462   2
   1  -5 -20-93.3052 111.463   2
   1   5 -20 93.6316 86.6049   2
   1  -5 -19 91.4236 107.299   2
   1   5 -19 292.735 218.842   2
   1  -5 -18 123.075 118.430   2
   1   5 -18-242.724 189.047   2
   1  -5 -17 163.206 123.242   2
   1   5 -17-78.4153 82.0481   4
   1  -5 -16 942.008 294.036   2
   1   5 -16 810.832 238.739   4
   1   5 -15 1892.81 362.427   4
   1  -5 -15 1969.83 401.447   2
   1  -5 -14 890.740 257.344   2
   1   5 -14 955.434 254.097   4
   1  -5 -13 2037.23 373.746   2
   1   5 -13 1954.02 350.994   4
   1  -5 -12 2.39906 73.4852   2
   1   5 -12 31.8165 89.9286   4
   1  -5 -11 3600.03 447.990   2
   1   5 -11 3824.83 457.070   4
   1   5 -10 1887.48 316.064   4
   1   5 -10 2328.97 267.169   1
   1  -5 -10 2308.53 343.033   2
   1  -5  -9 6044.23 523.604   2
   1   5  -9 6061.65 394.947   1
   1   5  -9 5623.94 520.744   4
   1  -5  -8 1170.68 213.891   2
   1   5  -8 898.157 197.383   4
   1   5  -8 893.386 136.517   1
   1   5  -7 585.347 100.207   1
   1  -5  -7 763.382 159.989   2
   1   5  -7 412.498 126.375   4
   1   5  -6 2677.57 186.331   1
   1   5  -6 3523.77 365.600   4
   1  -5  -6 2743.46 277.889   2
   1   5  -5 13125.0 343.674   1
   1   5  -5 13276.7 684.804   4
   1   5  -4 1314.53 209.570   4
   1   5  -4 1384.22 87.8515   1
  -1   5   4 1228.69 98.7809   3
   1   5  -3 821.817 154.679   4
  -1   5   3 862.078 81.4347   3
  -1   5   2 1155.16 106.008   2
   1   5  -2 1419.98 194.355   4
   1  -5  -1 23963.0 588.279   3
   1   5  -1 23921.4 421.394   1
   1   5  -1 23409.0 757.610   4
   1   5   0 14442.7 560.510   4
   1   5   0 14088.9 391.707   1
   1   5   1 9508.50 426.111   4
   1   5   2 6168.94 320.557   4
  -1  -5  -3 982.040 166.896   3
   1   5   3 1193.93 127.845   4
  -1  -5  -4 598.019 80.8666   4
  -1   5  -4 619.008 148.589   4
   1   5   4 542.469 76.6844   4
  -1  -5  -4 358.974 105.325   3
  -1   5  -5 1293.58 215.342   4
  -1  -5  -5 1584.40 220.378   3
   1   5   5 1284.11 91.3507   4
  -1   5  -6 90.4230 48.9954   4
  -1   5  -7 5278.82 457.185   4
  -1   5  -8 88.7234 64.0496   4
  -1   5  -9 687.309 178.082   4
  -1   5  -9 1103.68 212.914   1
  -1   5  -9 994.391 240.629   2
  -1   5 -10 453.432 164.084   2
  -1   5 -10 459.433 148.414   4
  -1   5 -10 540.893 155.393   1
  -1   5 -11 2798.06 445.220   2
  -1   5 -11 2727.02 366.615   1
  -1   5 -11 2324.47 335.534   4
  -1   5 -12-31.3778 46.4924   4
  -1   5 -12 39.8349 59.5225   1
  -1   5 -12 20.2539 75.2788   2
  -1   5 -13 9.11170 51.8147   2
  -1   5 -13 16.5451 39.6907   4
  -1   5 -14-12.2858 66.2063   1
  -1   5 -14 115.110 110.096   2
  -1   5 -14 87.2225 81.9429   4
  -1   5 -15 92.1581 77.1488   4
  -1   5 -15 17.4158 57.9245   2
  -1   5 -16-188.806 149.018   2
  -1   5 -16 236.128 155.963   1
  -1   5 -17 119.695 130.950   1
  -1   5 -17 635.404 280.859   2
  -1   5 -18 290.262 161.619   1
  -1   5 -18 142.195 145.747   2
  -1   5 -19-24.9026 149.842   2
  -1   5 -19-47.3647 80.6334   1
   1   6 -19-176.791 172.390   2
   1   6 -18-47.9549 106.750   2
   1  -6 -17 88.9524 97.6429   2
   1   6 -17 96.6959 83.0986   4
   1  -6 -16 23.3103 84.7277   2
   1   6 -16-1.24655 51.4516   4
   1  -6 -15-37.2541 52.6829   2
   1   6 -15 72.3116 76.3939   4
   1   6 -14 4702.89 575.604   4
   1  -6 -14 4650.24 586.379   2
   1  -6 -13 587.905 203.105   2
   1   6 -13 534.840 191.447   4
   1  -6 -12 1553.57 307.863   2
   1   6 -12 1375.19 298.026   4
   1  -6 -11 21.2740 43.1694   2
   1   6 -11-16.3405 30.3798   1
   1   6 -11 46.6959 58.8353   4
   1   6 -10 176.803 112.079   4
   1   6 -10 143.128 66.9835   1
   1  -6 -10 176.307 100.358   2
   1   6  -9 316.445 89.6631   1
   1  -6  -9 670.410 175.495   2
   1   6  -9 385.028 139.566   4
   1   6  -8 2719.21 361.726   4
   1   6  -8 3044.04 249.593   1
   1   6  -7 86.2204 41.8771   1
   1   6  -7 75.3863 54.2834   4
   1   6  -6 272.572 57.5275   1
   1   6  -6 335.835 123.526   4
   1   6  -5 3130.09 347.151   4
   1   6  -5 3012.01 164.107   1
   1   6  -4 427.536 52.5957   1
   1   6  -4 448.198 133.992   4
   1   6  -3 2424.01 284.823   4
  -1   6   2 2891.66 180.112   2
   1   6  -2 3142.75 308.895   4
   1  -6  -2 2722.23 170.612   3
   1  -6  -1 12129.7 432.655   3
   1   6  -1 11634.2 566.353   4
   1   6   0 30707.9 877.797   4
   1   6   1 19483.5 663.472   4
   1   6   2 1197.87 157.330   4
  -1  -6  -3 7702.30 471.063   3
  -1   6  -3 7837.12 531.559   4
   1   6   3 7697.03 364.233   4
  -1  -6  -4 3193.52 309.453   3
   1   6   4 3197.97 212.724   4
  -1   6  -4 3460.81 369.512   4
  -1  -6  -5 13321.2 645.332   3
   1   6   5 12653.4 360.790   4
  -1   6  -5 13017.5 725.208   4
  -1   6  -6 9784.57 634.938   4
  -1   6  -7 141.881 73.1592   4
  -1   6  -8 88.1854 71.2254   4
  -1   6  -9 1680.79 290.628   4
  -1   6 -10 67.5765 75.6974   4
  -1   6 -10 80.5401 72.2143   1
  -1   6 -11-17.6825 72.8607   1
  -1   6 -11 27.7029 62.8303   4
  -1   6 -11 148.073 119.101   2
  -1   6 -12 259.105 119.383   2
  -1   6 -12 137.735 77.8374   4
  -1   6 -12 211.125 101.176   1
  -1   6 -13 155.722 96.4260   1
  -1   6 -13 317.299 153.478   4
  -1   6 -13 203.889 149.671   2
  -1   6 -14-22.9231 85.1288   4
  -1   6 -14 115.785 79.5431   1
  -1   6 -14 59.0379 81.8575   2
  -1   6 -15 42.6932 113.268   4
  -1   6 -15 21.5779 32.3290   1
  -1   6 -15 88.7844 97.0555   2
  -1   6 -16 37.8075 102.965   1
  -1   6 -16 43.8133 54.0308   2
  -1   6 -17 298.457 151.372   1
  -1   6 -17 139.153 99.5262   2
  -1   6 -18 306.035 200.138   2
  -1   6 -18 139.351 118.814   1
  -1   6 -19-9.81455 55.4198   1
  -1   6 -19 604.377 306.926   2
   1   7 -19 87.2225 130.710   2
   1   7 -18-177.837 129.225   4
   1   7 -17 344.932 182.356   4
   1   7 -16-90.5834 91.4268   4
   1   7 -15 776.626 258.682   4
   1   7 -14-25.1164 52.6242   4
   1   7 -13 219.428 121.568   4
   1   7 -12 604.730 199.776   4
   1   7 -12 364.928 123.943   1
   1   7 -11-45.4712 87.8904   4
   1   7 -11 64.4159 47.6671   1
   1   7 -10 2737.85 275.798   1
   1   7 -10 3254.65 438.485   4
   1   7  -9 2521.53 242.996   1
   1   7  -9 3283.84 428.828   4
   1   7  -8 1297.90 158.282   1
   1   7  -8 1738.31 292.953   4
   1   7  -7 894.345 206.709   4
   1   7  -7 957.153 123.734   1
   1   7  -6 5176.53 252.366   1
   1   7  -6 4868.32 475.647   4
   1   7  -5 13415.1 358.766   1
   1   7  -5 14207.5 775.675   4
   1   7  -4 4128.20 402.663   4
   1   7  -3 1142.29 206.965   4
   1   7  -2 27.5201 45.0086   4
   1  -7  -2 23.2780 17.2453   3
   1   7  -1 165.095 68.7003   4
   1   7   0 1109.08 179.252   4
   1   7   1 1030.11 165.137   4
  -1   7  -2 7900.12 552.466   4
   1   7   2 8104.87 436.085   4
  -1   7  -3 743.248 174.117   4
   1   7   3 745.367 125.465   4
  -1  -7  -3 731.681 154.489   3
  -1   7  -4 2327.60 315.965   4
  -1  -7  -4 2177.51 259.179   3
   1   7   4 2396.69 209.696   4
   1   7   5 728.184 103.605   4
  -1   7  -5 693.192 174.252   4
  -1  -7  -5 874.376 169.442   3
  -1   7  -6 3047.76 381.375   4
   1   7   6 3197.22 175.307   4
  -1  -7  -6 3457.45 341.069   3
  -1   7  -7 800.812 203.692   4
  -1   7  -8 1121.11 248.663   4
  -1   7  -9 380.493 136.147   4
  -1   7 -10 1887.44 296.214   1
  -1   7 -10 2138.09 350.314   4
  -1   7 -11 372.573 134.516   1
  -1   7 -11 426.143 168.151   4
  -1   7 -12 79.6520 49.8403   2
  -1   7 -12 132.090 97.7283   1
  -1   7 -12 61.6442 84.4944   4
  -1   7 -13 60.3406 87.5410   4
  -1   7 -13 143.848 115.422   2
  -1   7 -13 66.5745 67.5409   1
  -1   7 -14-53.0463 81.0574   2
  -1   7 -14 57.1066 72.9253   4
  -1   7 -14 64.4805 70.4381   1
  -1   7 -15 101.070 95.9476   4
  -1   7 -15 320.794 156.942   1
  -1   7 -15 228.279 197.342   2
  -1   7 -16 719.067 232.992   4
  -1   7 -16 704.298 304.480   2
  -1   7 -16 754.397 253.097   1
  -1   7 -17 95.0090 199.834   2
  -1   7 -17-32.5806 60.3551   1
  -1   7 -18-89.6038 55.5707   1
  -1   7 -18-95.1484 128.065   2
  -1   7 -19 4.00382 58.6889   2
  -1   7 -19 69.7263 86.4198   1
   1   8 -19-69.5494 126.891   2
   1   8 -18 87.6590 95.1907   4
   1   8 -17 104.869 99.2812   4
   1   8 -16 215.419 138.639   4
   1   8 -15 192.107 125.694   4
   1   8 -14 458.084 198.820   4
   1   8 -13 2761.67 457.473   4
   1   8 -12 225.280 133.128   4
   1   8 -11 360.393 153.268   4
   1   8 -11 294.005 96.1301   1
   1   8 -10 5853.53 397.754   1
   1   8 -10 6518.33 639.548   4
   1   8  -9 74.5068 40.9991   1
   1   8  -9 31.9530 61.9052   4
   1   8  -8-25.2865 61.4645   4
   1   8  -8 16.1059 15.7443   1
   1   8  -7 781.488 201.330   4
   1   8  -7 655.174 100.352   1
   1   8  -6 11137.9 738.239   4
   1   8  -6 9948.63 356.986   1
   1   8  -5 8565.00 630.242   4
   1   8  -4 83.2489 57.8410   4
   1   8  -3 8454.54 582.309   4
   1   8  -2 2119.65 280.885   4
   1  -8  -2 1975.32 152.551   3
   1   8  -1 69.5834 61.0775   4
   1   8   0 1612.88 230.442   4
  -1   8  -1 2278.13 307.171   4
   1   8   1 1978.80 244.925   4
  -1   8  -2 18588.0 893.141   4
   1   8   2 18176.2 708.078   4
  -1   8  -3 12.5410 56.7193   4
   1   8   3 55.8582 43.0184   4
  -1  -8  -3 14.1610 24.5543   3
  -1  -8  -4 16072.2 715.707   3
  -1   8  -4 15806.4 857.188   4
   1   8   4 14820.6 574.882   4
   1   8   5 6554.06 351.872   4
  -1  -8  -5 6020.18 440.695   3
  -1   8  -5 5958.79 536.664   4
   1   8   6 84.2657 37.5373   4
  -1   8  -6 104.343 81.3823   4
  -1  -8  -6 134.826 77.2789   3
  -1   8  -7 1887.52 316.536   4
  -1   8  -8 1160.05 258.143   4
  -1   8  -9 179.734 117.475   4
  -1   8 -10 180.798 122.336   4
  -1   8 -11 1038.33 262.712   4
  -1   8 -11 1266.06 257.555   1
  -1   8 -12 563.539 176.420   1
  -1   8 -12 799.559 238.020   4
  -1   8 -12 1118.57 328.397   2
  -1   8 -13 112.154 91.5507   4
  -1   8 -13 195.090 121.051   1
  -1   8 -13 39.7805 62.5698   2
  -1   8 -14 37.7521 55.9515   1
  -1   8 -14-109.439 92.6096   4
  -1   8 -15 160.367 100.429   1
  -1   8 -15 83.7500 130.371   4
  -1   8 -15 61.6124 94.9777   2
  -1   8 -16 396.576 218.539   4
  -1   8 -16 153.676 141.392   2
  -1   8 -16 439.991 186.807   1
  -1   8 -17 196.283 129.330   1
  -1   8 -17-28.2721 78.6002   2
  -1   8 -18-181.247 131.346   1
  -1   8 -18 160.570 114.985   2
   1   9 -18 90.0131 99.4937   4
   1   9 -17-211.789 146.803   4
   1   9 -16-97.6579 101.395   4
   1   9 -15 257.328 165.901   4
   1   9 -14-0.27676 57.8504   4
   1   9 -13 224.645 162.744   4
   1   9 -12 267.781 158.626   4
   1   9 -11 569.932 205.983   4
   1   9 -10 588.809 200.839   4
   1   9  -9 100.842 117.555   4
   1   9  -9 4.44029 23.8705   1
   1   9  -8 2633.02 222.968   1
   1   9  -8 3181.18 437.456   4
   1   9  -7 94.8425 39.5713   1
   1   9  -7 91.6374 90.5104   4
   1   9  -6 4452.93 247.605   1
   1   9  -6 4282.02 477.306   4
   1   9  -5 19.4558 45.9286   4
   1   9  -4 11986.0 755.096   4
   1   9  -3 482.978 151.152   4
   1  -9  -2 1946.70 158.106   3
   1   9  -2 2129.96 296.825   4
   1   9  -1 8612.27 584.773   4
   1   9   0 863.673 187.169   4
  -1   9   0 751.183 187.642   4
   1   9   1 9844.41 578.845   4
  -1   9  -1 9515.40 658.662   4
   1   9   2 6548.58 454.095   4
  -1   9  -2 5596.15 517.939   4
   1   9   3 120.703 62.5180   4
  -1  -9  -3 84.9106 52.8667   3
  -1   9  -3 243.488 112.761   4
   1   9   4 33.8709 31.8616   4
  -1   9  -4 132.855 73.7833   4
  -1  -9  -4 40.4449 54.2229   3
  -1   9  -5 1913.62 312.736   4
  -1  -9  -5 2025.19 260.355   3
   1   9   5 2143.97 222.498   4
  -1  -9  -6 719.586 155.121   3
  -1   9  -6 632.258 186.798   4
   1   9   6 570.760 106.797   4
  -1   9  -7 3397.99 440.621   4
  -1   9  -8 829.303 227.218   4
  -1   9  -9 283.025 141.962   4
  -1   9 -10 3943.00 516.370   4
  -1   9 -11 432.756 156.488   1
  -1   9 -11 412.142 183.817   4
  -1   9 -12 2498.63 381.515   1
  -1   9 -12 2480.27 423.168   4
  -1   9 -13 93.7582 89.5521   4
  -1   9 -13 327.230 188.680   2
  -1   9 -13 345.042 159.033   1
  -1   9 -14 570.664 196.988   1
  -1   9 -14 534.563 204.631   4
  -1   9 -14 588.055 259.257   2
  -1   9 -15 27.2220 77.3822   4
  -1   9 -15 190.023 133.587   1
  -1   9 -15 105.638 119.619   2
  -1   9 -16 970.896 299.091   4
  -1   9 -16 464.860 198.071   1
  -1   9 -16 445.131 243.354   2
  -1   9 -17-23.2927 49.9944   1
  -1   9 -17 34.8840 88.2566   2
  -1   9 -17-54.4686 79.7475   4
  -1   9 -18 270.377 204.756   2
   1  10 -18 26.2815 65.5254   4
   1  10 -17-73.0356 98.4140   4
   1  10 -16 4.20080 75.1115   4
   1  10 -15 175.405 140.941   4
   1  10 -14 326.478 176.926   4
   1  10 -13 219.675 147.783   4
   1  10 -12 159.113 110.554   4
   1  10 -11 92.3455 88.5285   4
   1  10 -10-40.5328 93.7570   4
   1  10  -9 2486.30 413.312   4
   1  10  -8 1368.64 296.380   4
   1  10  -7 15333.3 504.379   1
   1  10  -7 16532.0 1006.21   4
   1  10  -6 2479.86 381.190   4
   1  10  -5 884.506 233.039   4
   1  10  -4 3218.34 410.791   4
   1  10  -3 1058.51 229.750   4
  -1  10   2 8.08047 34.4924   4
   1 -10  -2 123.856 42.7672   3
   1  10  -2 65.8639 35.0727   4
   1  10  -1 3580.25 394.044   4
  -1  10   1 3630.37 410.973   4
   1  10   0 14296.7 766.763   4
  -1  10   0 14840.6 850.324   4
   1  10   1 76.7039 60.2109   4
  -1  10  -1 135.868 97.1545   4
  -1  10  -2 3222.12 411.446   4
   1  10   2 3826.73 370.488   4
   1  10   3 75.9754 53.8889   4
  -1 -10  -3 198.094 91.9861   3
  -1  10  -3 125.927 124.815   4
  -1  10  -4 97.5884 47.3718   4
   1  10   4 39.7882 43.9522   4
  -1 -10  -4 79.9236 55.8976   3
  -1  10  -5 2923.79 413.080   4
  -1 -10  -5 3306.39 332.917   3
   1  10   5 3476.41 312.001   4
  -1 -10  -6 4571.02 384.683   3
   1  10   6 4257.37 319.472   4
  -1  10  -6 4474.02 561.085   4
  -1  10  -7 723.515 213.611   4
  -1  10  -8 167.584 110.661   4
  -1  10  -9 1400.13 312.660   4
  -1  10 -10 1224.43 293.522   4
  -1  10 -11 143.272 106.725   4
  -1  10 -11-32.1674 45.2679   1
  -1  10 -12 266.118 151.706   4
  -1  10 -12 346.225 142.465   1
  -1  10 -13 2889.48 487.883   4
  -1  10 -13 2836.13 424.190   1
  -1  10 -14 49.6342 65.7610   1
  -1  10 -14-174.818 124.943   4
  -1  10 -14 118.980 122.312   2
  -1  10 -15 520.970 193.157   1
  -1  10 -15 497.673 202.292   4
  -1  10 -15 515.560 258.326   2
  -1  10 -16 2.77865 74.7260   4
  -1  10 -16 16.7746 68.7815   2
  -1  10 -17-11.3195 48.2789   4
  -1  10 -17-114.578 136.511   2
   1  11 -17 20.3785 57.6140   4
   1  11 -16 33.6975 75.2211   4
   1  11 -15 130.310 152.709   4
   1  11 -14 113.764 109.647   4
   1  11 -13 53.6916 50.4679   4
   1  11 -12 581.782 225.420   4
   1  11 -11 58.5645 50.5380   4
   1  11 -10 1948.75 388.411   4
   1  11  -9-37.5705 94.8634   4
   1  11  -8 35.4634 62.9636   4
   1  11  -7 4222.86 541.298   4
   1  11  -6 9138.12 764.365   4
  -1  11   5 1394.71 252.634   4
   1  11  -5 1291.01 274.084   4
   1  11  -4 4106.95 489.603   4
  -1  11   4 4929.17 481.885   4
   1  11  -3 5.73065 68.1685   4
  -1  11   3 28.6668 30.4465   4
   1  11  -2 1672.39 291.828   4
  -1  11   2 1553.76 279.138   4
   1  11  -1 228.121 111.941   4
  -1  11   1 259.719 119.229   4
   1  11   0 370.186 134.034   4
  -1  11   0 233.920 131.593   4
   1  11   1 4560.43 442.748   4
  -1  11  -1 4949.35 525.687   4
  -1  11  -2 1918.93 335.393   4
   1  11   2 2318.26 308.235   4
   1  11   3 104.807 44.9421   4
  -1  11  -3 109.190 43.7903   4
  -1 -11  -3 167.094 86.7694   3
   1  11   4 1447.58 229.503   4
  -1  11  -4 1584.58 311.109   4
  -1 -11  -4 1420.28 227.849   3
   1  11   5 5456.07 423.601   4
  -1  11  -5 5662.26 598.289   4
  -1 -11  -5 5102.35 416.425   3
  -1  11  -6 522.607 186.432   4
  -1  11  -7 699.704 217.584   4
  -1  11  -8-219.627 127.796   4
  -1  11  -9-47.6314 64.2761   4
  -1  11 -10 323.075 171.392   4
  -1  11 -11 629.578 227.375   4
  -1  11 -12 693.346 247.109   4
  -1  11 -12 926.634 234.420   1
  -1  11 -13 38.6502 82.1467   1
  -1  11 -13 175.082 143.960   4
  -1  11 -14 52.0990 87.7632   2
  -1  11 -14 120.636 90.9765   1
  -1  11 -15 189.559 139.274   4
  -1  11 -15-244.183 179.757   2
  -1  11 -16-34.6964 71.5941   4
  -1  11 -16 410.360 235.519   2
  -1  11 -17-296.720 208.174   2
  -1  11 -17 17.9424 60.4749   4
   1  12 -16 93.9591 108.624   4
   1  12 -15 75.0378 96.9028   4
   1  12 -14-47.2763 75.0980   4
   1  12 -13 210.574 134.118   4
   1  12 -12 754.964 269.347   4
   1  12 -11 103.285 91.4236   4
   1  12 -10 158.830 109.959   4
   1  12  -9 763.843 235.745   4
   1  12  -8-14.3590 61.9799   4
   1  12  -7 41.6636 49.0216   4
  -1  12   7 16.8347 35.4627   4
   1  12  -6 79.1011 106.674   4
  -1  12   6 111.660 72.3160   4
  -1  12   5-30.0683 60.2484   4
   1  12  -5 28.9442 72.5586   4
   1  12  -4 1521.03 314.679   4
  -1  12   4 1630.24 286.398   4
   1  12  -3 1775.79 322.884   4
  -1  12   3 2543.59 372.162   4
   1  12  -2 86.8332 102.330   4
  -1  12   2 120.135 86.4129   4
   1  12  -1 7046.05 612.199   4
  -1  12   1 8295.41 681.870   4
  -1  12   0 3421.13 453.793   4
   1  12   0 3807.11 437.698   4
   1  12   1 769.925 202.450   4
  -1  12  -1 543.325 189.798   4
  -1  12  -2 4807.37 540.960   4
   1  12   2 3994.19 425.599   4
   1  12   3 199.072 100.991   4
  -1 -12  -3 282.819 121.964   3
  -1  12  -3 272.859 146.385   4
   1  12   4 349.157 127.017   4
  -1  12  -4 392.166 167.609   4
  -1 -12  -4 345.809 116.886   3
  -1  12  -5 84.6810 70.9964   4
   1  12   5 229.860 92.6235   4
  -1  12  -6 12.7290 44.9495   4
  -1  12  -7 912.427 253.821   4
  -1  12  -8 1133.28 300.758   4
  -1  12  -9 847.138 264.873   4
  -1  12 -10-135.415 109.665   4
  -1  12 -11-34.1853 56.9555   4
  -1  12 -12 455.294 210.736   4
  -1  12 -12 711.276 207.689   1
  -1  12 -13-156.008 126.562   4
  -1  12 -14 139.473 168.842   2
  -1  12 -14-24.4484 108.635   4
  -1  12 -15 149.659 134.625   4
  -1  12 -15 60.9042 92.4649   2
  -1  12 -16 47.2072 83.0604   4
  -1  12 -16 66.2286 100.940   2
   1  13 -15 219.902 174.100   4
   1  13 -14 9.18604 53.2813   4
   1  13 -13 483.104 217.787   4
   1  13 -12 873.275 299.088   4
   1  13 -11 1678.50 394.341   4
   1  13 -10 205.223 136.156   4
   1  13  -9-70.9462 85.6144   4
   1  13  -8 97.4697 99.7275   4
  -1  13   7 894.860 209.460   4
   1  13  -7 561.732 222.356   4
   1  13  -6 150.041 111.381   4
  -1  13   6 268.925 120.856   4
  -1  13   5 46.8479 40.6233   4
   1  13  -5 108.624 94.4099   4
   1  13  -4 5219.28 591.117   4
  -1  13   4 5448.81 549.001   4
   1  13  -3 549.227 196.776   4
  -1  13   3 467.981 172.348   4
   1  13  -2 8331.97 711.611   4
  -1  13   2 7843.60 680.625   4
   1  13  -1 4965.11 536.981   4
  -1  13   1 5070.92 557.738   4
   1  13   0 6689.56 609.449   4
  -1  13   0 5644.80 597.529   4
  -1  13  -1 2004.10 369.351   4
   1  13   1 2525.80 367.944   4
   1  13   2 3224.42 402.595   4
  -1  13  -2 3855.49 508.893   4
  -1  13  -3-13.7390 75.1559   4
   1  13   3 67.1141 53.5867   4
   1  13   4 1537.60 263.129   4
  -1  13  -4 1399.88 318.244   4
  -1  13  -5 2424.87 430.792   4
  -1  13  -6 3306.25 503.792   4
  -1  13  -7 4087.52 575.021   4
  -1  13  -8 965.183 286.657   4
  -1  13  -9 422.212 194.851   4
  -1  13 -10 1867.88 414.030   4
  -1  13 -11-102.917 104.940   4
  -1  13 -12-212.309 145.712   4
  -1  13 -13-67.2458 90.6491   4
  -1  13 -14-348.365 192.598   4
  -1  13 -15-24.9590 74.4437   2
  -1  13 -15 93.8823 105.958   4
   1  14 -15 361.421 208.598   4
   1  14 -14-2.24141 50.7727   4
   1  14 -13 133.771 123.899   4
   1  14 -12 23.8054 66.9753   4
   1  14 -11 120.403 94.2276   4
   1  14 -10 357.284 177.685   4
   1  14  -9 144.545 140.400   4
   1  14  -8 462.996 198.806   4
   1  14  -7 198.648 137.469   4
   1  14  -6 274.367 177.427   4
  -1  14   6 414.296 156.598   4
  -1  14   5 184.265 106.963   4
   1  14  -5-103.163 80.3662   4
  -1  14   4 23.0924 52.9400   4
   1  14  -4-11.3430 72.6619   4
   1  14  -3 54.5921 108.845   4
  -1  14   3 55.4493 56.6954   4
   1  14  -2 2390.56 400.800   4
  -1  14   2 2446.33 397.254   4
   1  14  -1 190.150 137.813   4
  -1  14   1-52.7744 77.8575   4
   1  14   0 1091.53 262.925   4
  -1  14   0 1540.79 325.977   4
   1  14   1 597.173 188.053   4
  -1  14  -1 387.929 167.739   4
   1  14   2-32.9026 49.0876   4
  -1  14  -2 67.3697 75.2309   4
   1  14   3 250.157 114.540   4
  -1  14  -3 200.734 125.266   4
  -1  14  -4 219.234 111.067   4
   1  14   4 195.920 102.152   4
  -1  14  -5 67.2485 84.4958   4
  -1  14  -6 110.058 117.802   4
  -1  14  -7 1096.37 319.456   4
  -1  14  -8 1116.77 320.765   4
  -1  14  -9 51.1300 78.4313   4
  -1  14 -10 268.137 213.346   4
  -1  14 -11-92.5735 100.944   4
  -1  14 -12 158.622 149.812   4
  -1  14 -13 360.675 197.583   4
  -1  14 -14-184.224 147.771   4
   1  15 -14 34.5036 75.6432   4
   1  15 -13 246.902 170.518   4
   1  15 -12 555.910 252.611   4
   1  15 -11 1828.48 441.555   4
   1  15 -10 527.313 249.921   4
   1  15  -9 310.222 178.299   4
   1  15  -8 313.237 166.450   4
   1  15  -7-139.034 115.695   4
   1  15  -6 52.5818 79.0308   4
   1  15  -5 2835.84 486.215   4
  -1  15   5 1846.57 343.683   4
   1  15  -4 631.909 218.992   4
  -1  15   4 495.415 190.080   4
   1  15  -3 102.793 79.6277   4
  -1  15   3-2.21497 43.3962   4
   1  15  -2 37.3294 67.3042   4
  -1  15   2-35.8998 47.2840   4
   1  15  -1 48.1529 43.8938   4
  -1  15   1-45.3157 36.9866   4
   1  15   0 36.7069 56.8996   4
  -1  15   0-44.4937 70.8387   4
   1  15   1-4.83574 50.9807   4
  -1  15  -1 75.6412 99.4554   4
   1  15   2 9.70863 47.8194   4
  -1  15  -2-33.3874 70.4683   4
   1  15   3 133.396 95.3588   4
  -1  15  -3 279.921 144.823   4
  -1  15  -4 333.708 171.768   4
  -1  15  -5 256.791 181.463   4
  -1  15  -6 87.4224 95.1978   4
  -1  15  -7 40.9756 66.9153   4
  -1  15  -8 130.139 115.645   4
  -1  15  -9 45.1581 73.2156   4
  -1  15 -10 68.6702 75.4059   4
  -1  15 -11 475.761 226.693   4
  -1  15 -12 11.4932 58.3171   4
  -1  15 -13 303.276 189.848   4
   1  16 -12 593.562 268.739   4
   1  16 -11 671.962 276.286   4
   1  16 -10 579.636 258.390   4
   1  16  -9 154.082 97.8018   4
   1  16  -8 344.125 179.117   4
   1  16  -7 420.389 191.841   4
   1  16  -6 82.4391 77.5284   4
   1  16  -5 79.1926 98.1771   4
  -1  16   5 53.4283 73.6439   4
   1  16  -4 1306.51 335.769   4
  -1  16   4 1149.37 288.784   4
   1  16  -3 724.766 248.366   4
  -1  16   3 933.776 258.233   4
   1  16  -2 1143.44 290.082   4
  -1  16   2 1728.77 355.615   4
  -1  16   1 154.663 109.745   4
   1  16  -1-56.5522 90.2613   4
   1  16   0 88.5557 70.2093   4
  -1  16   0 57.6869 80.1268   4
   1  16   1 84.9491 47.1220   4
  -1  16  -1 13.4950 73.2773   4
   1  16   2 361.004 166.366   4
  -1  16  -2 445.968 220.743   4
  -1  16  -3 1307.76 341.814   4
  -1  16  -4 971.456 307.135   4
  -1  16  -5 37.1574 69.4886   4
  -1  16  -6-16.7606 93.1305   4
  -1  16  -7 196.225 141.362   4
  -1  16  -8 633.246 251.462   4
  -1  16  -9 28.3239 75.4955   4
  -1  16 -10 434.682 218.246   4
  -1  16 -11 324.419 207.030   4
  -1  16 -12 296.338 211.117   4
   1  17 -11-29.5078 71.6684   4
   1  17 -10 300.578 185.679   4
   1  17  -9 2.18644 52.3777   4
   1  17  -8 267.524 176.497   4
   1  17  -7 495.054 223.695   4
   1  17  -6 231.879 175.793   4
   1  17  -5 450.269 219.464   4
   1  17  -4 33.4289 67.0146   4
  -1  17   4 10.4668 43.9294   4
   1  17  -3-98.0460 96.7052   4
  -1  17   3 167.160 102.642   4
   1  17  -2 74.5607 68.4042   4
  -1  17   2 44.4440 52.4521   4
  -1  17   1 57.6644 50.1686   4
   1  17  -1-196.024 129.458   4
   1  17   0 97.0992 71.2433   4
  -1  17   0 14.7573 74.7658   4
   1  17   1-160.203 112.699   4
  -1  17  -1 52.3402 111.655   4
   1  17   2 269.426 140.648   4
  -1  17  -2 346.067 175.301   4
  -1  17  -3 717.389 241.934   4
  -1  17  -4 128.698 113.194   4
  -1  17  -5-14.7839 56.7612   4
  -1  17  -6 19.9767 106.306   4
  -1  17  -7 68.2049 50.8073   4
  -1  17  -8 72.3908 98.0717   4
  -1  17  -9 139.696 129.879   4
  -1  17 -10 42.0447 85.3499   4
  -1  17 -11 112.912 125.906   4
   1  18  -9-51.6371 89.3745   4
   1  18  -8 98.1793 130.898   4
   1  18  -7 244.198 201.482   4
   1  18  -6 58.1640 48.8876   4
   1  18  -5 357.022 180.715   4
   1  18  -4 621.646 254.887   4
   1  18  -3 1492.41 378.117   4
  -1  18   3 1588.81 368.732   4
   1  18  -2-28.6870 60.2040   4
  -1  18   2-119.743 106.885   4
   1  18  -1 170.345 124.304   4
  -1  18   1 20.5603 60.9627   4
   1  18   0 149.107 129.928   4
  -1  18   0 356.274 189.159   4
   1  18   1-182.419 125.740   4
  -1  18  -1 140.112 122.307   4
  -1  18  -2 21.3523 58.9635   4
  -1  18  -3 327.409 200.121   4
  -1  18  -4-248.522 164.497   4
  -1  18  -5 59.4910 90.4908   4
  -1  18  -6-133.746 128.349   4
  -1  18  -7 43.1389 57.4903   4
  -1  18  -8 5.36234 56.6963   4
  -1  18  -9-13.8323 64.9776   4
   1  19  -7 215.851 134.625   4
   1  19  -6 58.7668 91.9613   4
   1  19  -5-13.2439 88.8021   4
   1  19  -4 16.8864 57.8691   4
   1  19  -3 832.676 286.854   4
   1  19  -2 31.5213 66.1126   4
  -1  19   2 245.473 159.709   4
   1  19  -1 370.915 196.260   4
  -1  19   1 283.288 167.926   4
   1  19   0 679.545 254.956   4
  -1  19   0 117.897 80.3894   4
  -1  19  -1-84.8904 100.601   4
  -1  19  -2-212.262 153.804   4
  -1  19  -3-23.4185 63.0014   4
  -1  19  -4 43.0659 81.8886   4
  -1  19  -5 295.156 188.077   4
  -1  19  -6-30.0723 79.5420   4
  -1  19  -7 20.2347 66.5326   4
   1  20  -4 197.816 169.591   4
   1  20  -3 208.205 153.635   4
   1  20  -2-0.34497 41.7080   4
  -1  20   2-3.68758 109.699   4
   1  20  -1 303.070 183.762   4
  -1  20   1 204.984 148.372   4
  -1  20   0-198.905 150.381   4
  -1  20  -1 847.912 302.046   4
  -1  20  -2 125.939 149.235   4
  -1  20  -3 14.3498 60.8138   4
   2   0 -20 132.448 135.351   2
   2   0 -19-112.122 123.339   2
   2   0 -18-17.7317 69.5979   2
   2   0 -17-24.1546 65.4776   2
   2   0 -16 51.7908 64.1130   4
   2   0 -16 38.0088 99.6570   2
   2   0 -15 143.977 116.101   4
   2   0 -15 467.763 237.263   2
   2   0 -14 932.112 233.063   4
   2   0 -13-21.6353 63.8483   4
   2   0 -12 167.629 98.2916   4
   2   0 -11-117.522 79.1931   4
   2   0 -10 669.312 183.196   4
   2   0  -9-16.6808 29.1103   4
   2   0  -8 5024.93 459.719   4
   2   0  -7 74.7194 66.4037   4
   2   0  -6 24871.5 959.287   4
   2   0  -5 39.9559 52.7677   4
   2   0  -4 6101.92 449.087   4
   2   0  -3 1.67722 41.1053   4
   2   0  -2 52815.9 1244.16   4
   2   0  -1 44.0762 32.4954   4
   2   0   0 3521.57 307.224   4
  -2   0   0 3054.26 336.754   3
  -2   0  -1 122.584 83.0842   3
  -2   0  -2 9840.52 644.889   3
  -2   0  -3 92.2126 95.3171   3
  -2   0  -4 12893.8 781.946   3
  -2   0  -5 18.2879 68.5310   3
  -2   0  -6 171856. 2503.86   1
  -2   0  -7 159.054 91.5511   1
  -2   0  -8 19200.3 936.161   1
  -2   0  -9-26.0202 40.1192   4
  -2   0  -9 4.94012 29.0897   1
  -2   0 -10 4234.84 487.385   1
  -2   0 -10 4075.96 329.720   4
  -2   0 -11 19.5202 80.3318   1
  -2   0 -11-48.0619 53.0077   4
  -2   0 -12 752.824 223.287   1
  -2   0 -13 30.8028 65.1848   1
  -2   0 -14 394.321 177.213   1
  -2   0 -15-117.053 104.030   1
  -2   0 -16 198.154 139.316   1
  -2   0 -17 156.141 116.052   1
  -2   0 -18 72.2121 93.4385   1
  -2   0 -19 195.233 152.587   1
   2  -1 -20 38.7962 63.6977   2
   2   1 -20-12.2175 69.8668   2
   2   1 -19 59.9402 103.046   2
   2  -1 -19 76.1241 104.303   2
   2  -1 -18 38.9548 139.019   2
   2   1 -18-25.9868 125.382   2
   2  -1 -17 298.978 173.311   2
   2   1 -17 964.788 328.641   2
   2  -1 -16 22.6568 99.1965   2
   2   1 -16 44.6630 71.2949   4
   2   1 -16 20.2564 53.0314   2
   2  -1 -15 1696.06 385.758   2
   2   1 -15 1136.21 269.871   4
   2  -1 -15 1419.22 292.471   4
   2  -1 -14 1607.38 304.843   4
   2   1 -14 1381.58 292.525   4
   2  -1 -14 1340.39 328.019   2
   2  -1 -13 680.156 192.762   4
   2   1 -13 945.771 230.523   4
   2  -1 -12 982.997 220.361   4
   2   1 -12 1043.69 239.057   4
   2   1 -11 5100.61 515.725   4
   2  -1 -11 4508.12 464.032   4
   2   1 -10 1936.71 306.490   4
   2  -1 -10 2071.64 309.206   4
   2  -1  -9 2170.22 305.021   4
   2   1  -9 1768.85 286.192   4
   2  -1  -8 1352.30 236.715   4
   2   1  -8 1203.29 229.444   4
   2  -1  -7-23.4295 39.5529   4
   2   1  -7 4.18564 77.8196   4
   2   1  -6 59.9424 65.9778   4
   2  -1  -6 111.997 64.2454   4
   2   1  -5 59.6024 49.3767   4
   2  -1  -5 88.4235 68.6251   4
   2  -1  -4 1372.92 210.503   4
   2   1  -4 1118.23 199.042   4
   2  -1  -3 6536.25 449.475   4
   2   1  -3 6390.84 453.948   4
   2   1  -2 559.762 129.838   4
   2  -1  -2 425.879 119.858   4
  -2   1   1 5002.27 423.160   3
   2   1  -1 4569.09 359.216   4
  -2   1   0 175.646 87.1377   3
  -2  -1   0 312.148 113.170   3
   2   1   0 229.658 76.4720   4
   2   1   1 14481.9 600.148   4
  -2   1  -1 13870.7 731.290   3
  -2  -1  -1 15622.1 782.705   3
  -2   1  -2 18498.2 880.370   3
  -2  -1  -2 19254.5 892.224   3
  -2   1  -3 17124.0 867.830   3
  -2  -1  -3 17171.9 878.518   3
  -2   1  -4 162.488 94.2950   3
  -2  -1  -4 254.007 133.060   3
  -2  -1  -5 9634.10 700.649   3
  -2  -1  -5 8986.58 545.002   1
  -2  -1  -6 29773.0 1041.40   1
  -2   1  -7 6394.19 518.857   1
  -2  -1  -7 6948.76 539.257   1
  -2   1  -8 486.336 153.406   1
  -2   1  -8 719.107 148.611   4
  -2  -1  -8 463.530 159.792   1
  -2   1  -9 5555.54 415.468   4
  -2   1  -9 5146.70 501.671   1
  -2  -1  -9 5537.95 536.424   1
  -2   1  -9 5150.59 533.963   2
  -2  -1  -9 5050.04 327.599   4
  -2   1 -10 3803.79 471.847   2
  -2   1 -10 3613.56 341.675   4
  -2   1 -10 3784.42 453.977   1
  -2  -1 -10 3326.46 431.038   1
  -2  -1 -10 3466.39 269.066   4
  -2   1 -11 15.7976 30.1108   4
  -2   1 -11 34.5685 82.5853   2
  -2  -1 -11-36.0076 75.6056   1
  -2   1 -11 54.0918 86.4617   1
  -2   1 -12-102.888 85.2996   1
  -2   1 -12 117.923 72.0723   4
  -2   1 -12 24.0124 62.2500   2
  -2  -1 -12-95.0641 83.5978   1
  -2   1 -13 15.3202 53.5180   2
  -2   1 -13-23.0366 65.8124   1
  -2  -1 -13 35.2790 75.8306   1
  -2   1 -14 130.376 115.861   2
  -2  -1 -14 489.686 201.248   1
  -2   1 -14 235.670 161.557   1
  -2   1 -15 114.561 123.533   1
  -2  -1 -15 117.736 100.154   1
  -2   1 -15-22.5695 89.7330   2
  -2  -1 -16 61.7786 97.3452   1
  -2   1 -16-61.9209 81.3476   1
  -2   1 -17 27.4726 69.5354   1
  -2  -1 -17 70.6823 77.2341   1
  -2  -1 -18 123.341 75.3635   1
  -2   1 -18 17.8691 56.7012   1
  -2   1 -19 139.548 132.174   1
   2  -2 -20-126.084 131.068   2
   2   2 -20 180.485 169.049   2
   2  -2 -19 103.181 114.592   2
   2   2 -19-233.152 179.592   2
   2   2 -18 69.4468 125.955   2
   2  -2 -18 2.46997 63.1139   2
   2  -2 -17 537.952 231.182   2
   2   2 -17 405.603 188.175   4
   2   2 -17 237.249 183.006   2
   2  -2 -16 1055.29 320.625   2
   2   2 -16 1023.81 265.959   4
   2  -2 -15 119.548 83.0190   4
   2   2 -15 130.585 96.6135   4
   2  -2 -15 216.720 122.132   2
   2  -2 -14-144.100 110.200   2
   2  -2 -14 72.1957 63.5085   4
   2   2 -14 74.5240 73.5630   4
   2  -2 -13 2920.51 387.613   4
   2  -2 -13 3118.35 471.022   2
   2   2 -13 3206.85 441.391   4
   2   2 -12 3843.29 471.040   4
   2  -2 -12 4699.71 559.044   2
   2  -2 -12 4511.81 467.489   4
   2   2 -11 88.1248 79.2863   4
   2  -2 -11 181.325 93.0121   4
   2  -2 -10 12106.6 730.369   4
   2   2 -10 12949.8 818.499   4
   2  -2  -9 284.509 121.048   4
   2   2  -9 333.068 131.349   4
   2   2  -8 13568.6 780.637   4
   2  -2  -8 13728.2 733.785   4
   2   2  -7 14988.7 801.103   4
   2  -2  -7 15176.0 758.769   4
   2  -2  -6 341.191 116.742   4
   2   2  -6 199.032 103.144   4
   2   2  -5 22532.3 922.515   4
   2  -2  -5 23569.2 894.340   4
   2   2  -4 3115.31 333.095   4
   2  -2  -4 2952.31 312.613   4
   2   2  -3 17556.8 760.339   4
  -2   2   2 5739.56 442.367   3
   2   2  -2 5215.65 399.637   4
   2   2  -1 10252.6 544.874   4
  -2   2   1 12077.9 645.316   3
   2   2   0 18253.8 697.705   4
  -2   2   0 16834.4 786.962   3
   2   2   1 2487.89 248.351   4
  -2   2  -1 2482.83 308.914   3
  -2  -2  -1 2893.56 341.561   3
  -2  -2  -2 31.7275 59.6000   3
  -2   2  -2 88.1793 76.3144   3
   2   2   2 27.5726 19.7644   4
  -2   2  -3 534.296 164.852   3
  -2  -2  -3 304.972 89.1150   1
  -2  -2  -3 278.884 120.937   3
  -2  -2  -4 4918.97 376.968   1
  -2  -2  -4 4566.94 462.923   3
  -2  -2  -5 8358.88 528.607   1
  -2  -2  -5 7863.02 638.464   3
  -2  -2  -6 1609.44 253.011   1
  -2  -2  -6 1820.69 322.389   3
  -2  -2  -7 3311.31 385.002   1
  -2   2  -7 3349.64 380.341   2
  -2  -2  -8 200.802 98.6905   1
  -2   2  -8 319.547 142.796   1
  -2   2  -8 390.527 137.311   2
  -2   2  -8 348.991 118.917   4
  -2   2  -9 311.880 134.563   1
  -2  -2  -9 322.257 70.6186   4
  -2   2  -9 176.969 107.930   2
  -2  -2  -9 192.069 112.426   1
  -2   2  -9 447.969 127.386   4
  -2   2 -10 1253.39 216.029   4
  -2   2 -10 1363.45 282.048   2
  -2  -2 -10 1048.17 242.486   1
  -2   2 -10 1165.79 248.831   1
  -2   2 -11 0.99843 40.7285   4
  -2   2 -11 162.798 112.231   2
  -2  -2 -11 129.303 103.479   1
  -2   2 -11 113.819 103.782   1
  -2   2 -12-9.55603 47.8649   1
  -2  -2 -12 131.558 112.854   1
  -2   2 -12 37.4717 38.0403   4
  -2   2 -12 55.5051 40.6829   2
  -2   2 -13 178.531 121.933   1
  -2   2 -13 70.3384 85.9261   2
  -2  -2 -13 73.4592 72.8386   1
  -2   2 -14 210.028 156.385   2
  -2   2 -14 102.988 93.2854   1
  -2  -2 -14-28.8619 59.1565   1
  -2   2 -15 317.004 183.141   2
  -2  -2 -15 63.3902 112.391   1
  -2   2 -16 24.8680 57.2822   1
  -2  -2 -16 264.454 158.631   1
  -2   2 -16 27.4005 119.088   2
  -2   2 -17 439.212 228.528   2
  -2   2 -17-95.1525 101.648   1
  -2  -2 -17 244.384 135.013   1
  -2   2 -18 149.770 141.884   1
  -2   2 -19 99.4240 110.615   1
   2  -3 -19 201.411 201.275   2
   2   3 -19 16.1638 68.2361   2
   2   3 -18 61.0184 119.110   2
   2  -3 -18 92.6247 123.867   2
   2  -3 -17 232.184 133.431   2
   2   3 -17 156.197 113.046   4
   2  -3 -16-10.2195 85.6827   2
   2   3 -16 78.5538 106.943   4
   2  -3 -15 1724.79 380.898   2
   2   3 -15 1496.11 322.497   4
   2  -3 -14 359.343 181.309   2
   2   3 -14 330.732 147.771   4
   2  -3 -14 323.247 136.713   4
   2  -3 -13 5698.13 622.721   2
   2  -3 -13 5420.97 515.410   4
   2   3 -13 5330.23 580.703   4
   2  -3 -12 3995.93 497.682   2
   2  -3 -12 4457.15 457.734   4
   2   3 -12 4008.86 495.444   4
   2  -3 -11 35.7266 78.2069   4
   2  -3 -11 43.6058 57.7353   2
   2   3 -11-133.282 89.9808   4
   2   3 -10-27.2217 55.2961   4
   2  -3 -10 36.5187 28.7451   4
   2  -3 -10-26.2486 27.2204   2
   2  -3  -9 644.066 165.795   4
   2   3  -9 470.506 153.911   4
   2   3  -8 6299.48 548.666   4
   2  -3  -8 6554.81 508.295   4
   2  -3  -7 2028.10 273.446   4
   2   3  -7 2108.57 308.748   4
   2  -3  -6 0.69463 47.5019   4
   2   3  -6 106.640 96.0062   4
   2   3  -5 3381.90 367.316   4
   2   3  -4 2507.54 303.591   4
   2   3  -3 5107.61 418.183   4
   2   3  -2 28357.2 955.054   4
  -2   3   2 28539.8 958.369   3
  -2   3   1 4071.91 371.491   3
   2   3  -1 3963.15 345.671   4
   2  -3   0 64.6667 24.6946   2
   2   3   0 92.8662 38.6179   4
  -2   3   0 125.341 72.5263   3
   2   3   1 13262.4 584.935   4
  -2  -3  -1 12466.9 472.849   1
  -2   3  -1 12673.2 696.240   3
   2  -3   1 12470.7 392.969   2
  -2  -3  -1 12919.4 737.843   3
  -2  -3  -2 592.945 159.790   3
  -2  -3  -2 404.002 95.1422   1
  -2   3  -2 611.862 159.890   3
   2   3   2 610.620 119.779   4
  -2  -3  -3 1874.76 220.724   1
   2   3   3 2057.42 211.329   4
  -2  -3  -3 2042.46 303.964   3
  -2  -3  -4 3600.31 326.118   1
  -2  -3  -4 3800.07 431.233   3
  -2  -3  -5 1031.24 185.850   1
  -2   3  -5 1178.79 191.149   2
  -2  -3  -5 872.695 213.724   3
  -2  -3  -6 276.593 110.413   1
  -2   3  -6 224.473 96.6959   2
  -2  -3  -6 394.969 154.384   3
  -2  -3  -7 3072.79 370.299   1
  -2   3  -7 3546.96 382.451   2
  -2   3  -8 131.325 75.8898   2
  -2  -3  -8 137.010 72.8028   1
  -2   3  -8 113.394 75.9074   4
  -2   3  -9 2270.02 337.177   1
  -2   3  -9 2179.00 343.134   2
  -2  -3  -9 1996.27 133.633   4
  -2   3  -9 2216.96 304.334   4
  -2  -3  -9 2211.71 343.566   1
  -2  -3 -10 890.690 228.125   1
  -2   3 -10 342.869 128.869   4
  -2   3 -10 526.551 184.091   2
  -2   3 -10 918.948 222.825   1
  -2   3 -11 25.8884 28.0633   4
  -2  -3 -11 104.408 109.669   1
  -2   3 -11-101.887 84.9468   2
  -2   3 -11-5.31762 54.3467   1
  -2   3 -12 29.5468 44.6393   4
  -2   3 -12 149.075 108.106   2
  -2  -3 -12 305.932 154.182   1
  -2   3 -12 163.965 112.766   1
  -2  -3 -13 402.465 169.298   1
  -2   3 -13 189.392 112.498   1
  -2   3 -13 207.181 99.7940   4
  -2   3 -13 171.928 124.680   2
  -2   3 -14-38.5899 56.6139   1
  -2   3 -14 244.271 142.500   2
  -2  -3 -14 497.615 200.577   1
  -2   3 -15 234.520 141.478   2
  -2   3 -15 245.600 153.859   1
  -2  -3 -15 475.062 203.604   1
  -2   3 -16 107.466 81.8767   2
  -2   3 -16 10.7406 45.7766   1
  -2  -3 -16 129.344 117.721   1
  -2   3 -17 200.440 142.307   1
  -2   3 -17 1.09686 46.5186   2
  -2   3 -18-1.59778 112.952   2
  -2   3 -18 80.1770 100.247   1
  -2   3 -19 565.986 250.190   1
  -2   3 -19 150.601 148.283   2
   2  -4 -19-48.9133 84.4937   2
   2   4 -19 228.853 156.709   2
   2  -4 -18 440.698 212.782   2
   2   4 -18 5.06180 38.4081   4
   2   4 -17-67.5584 79.2166   4
   2  -4 -17 104.660 120.115   2
   2  -4 -16 495.598 217.755   2
   2   4 -16 329.761 168.802   4
   2  -4 -15 185.715 124.150   2
   2   4 -15 172.782 124.730   4
   2  -4 -14 765.811 237.212   2
   2   4 -14 627.815 203.557   4
   2  -4 -13 176.957 139.217   2
   2   4 -13 26.1290 53.7989   4
   2   4 -12 4780.18 556.401   4
   2  -4 -12 4989.54 549.807   2
   2  -4 -11 72.7468 82.3355   2
   2   4 -11 82.6102 52.7118   4
   2   4 -10 110.993 86.8532   4
   2  -4 -10 104.274 77.6249   2
   2   4  -9 451.147 159.067   4
   2  -4  -9 513.410 146.751   2
   2  -4  -8 1133.92 211.489   2
   2   4  -8 1208.14 245.195   4
   2  -4  -7 4088.77 362.189   2
   2   4  -7 3911.66 429.655   4
   2   4  -6 677.241 175.336   4
  -2  -4   6 743.163 82.6176   1
   2  -4  -6 875.559 153.463   2
  -2  -4   5 461.166 53.1442   1
   2   4  -5 453.033 148.146   4
   2  -4  -5 503.537 103.526   2
   2   4  -4 579.608 162.369   4
  -2   4   3 1904.29 239.876   3
   2   4  -3 1723.42 250.533   4
  -2  -4   2 12597.3 293.854   1
   2   4  -2 12696.5 662.172   4
  -2   4   2 12494.2 619.681   3
  -2  -4   1 1952.84 140.175   1
   2   4  -1 1905.30 243.674   4
  -2   4   1 1662.72 234.939   3
  -2  -4   0 10265.7 379.517   1
  -2   4   0 10337.0 600.852   3
   2   4   0 9577.34 528.840   4
  -2  -4  -1 7093.57 357.328   1
  -2   4  -1 6896.26 512.949   3
   2   4   1 7326.44 442.042   4
   2   4   2 7747.78 442.637   4
  -2  -4  -2 8056.15 421.854   1
  -2  -4  -2 8663.08 618.516   3
   2   4   3 7174.73 401.301   4
  -2  -4  -3 6362.70 406.677   1
  -2  -4  -3 7387.06 584.478   3
  -2  -4  -4 4018.87 351.339   1
  -2   4  -4 3922.09 312.734   2
  -2  -4  -4 3181.23 392.209   3
   2   4   4 4107.19 285.339   4
  -2  -4  -5 8310.31 540.133   1
  -2   4  -5 7985.96 491.903   2
  -2  -4  -5 8524.45 657.937   3
  -2  -4  -6-11.1286 50.5055   3
  -2   4  -6 119.043 73.6176   2
  -2  -4  -6 154.420 82.8837   1
  -2  -4  -7 2464.40 165.786   4
  -2  -4  -7 2991.57 368.795   1
  -2   4  -7 2830.72 340.698   2
  -2  -4  -7 2336.45 373.088   3
  -2  -4  -8-67.8329 62.2009   1
  -2  -4  -8 8.66639 8.55273   4
  -2   4  -8 47.5734 63.8142   4
  -2   4  -8-1.79196 48.1188   2
  -2  -4  -9 1109.00 245.176   1
  -2   4  -9 1615.71 275.315   4
  -2   4  -9 879.174 214.414   2
  -2   4 -10 924.990 212.041   4
  -2   4 -10 811.523 227.903   1
  -2   4 -10 614.101 196.575   2
  -2  -4 -10 889.494 239.826   1
  -2   4 -11 1226.32 247.813   4
  -2   4 -11 1300.24 291.367   2
  -2   4 -11 1020.44 248.128   1
  -2  -4 -11 1410.81 305.607   1
  -2   4 -12 40.5391 37.0799   4
  -2   4 -12 228.096 125.517   1
  -2  -4 -12 102.029 90.1527   1
  -2   4 -12 114.445 94.2868   2
  -2   4 -13 66.0376 63.9745   4
  -2  -4 -13 92.9031 90.9906   1
  -2   4 -13 154.958 106.099   1
  -2   4 -13 15.4079 75.1545   2
  -2   4 -14 111.250 91.0416   1
  -2   4 -14 8.78753 65.1622   2
  -2  -4 -14 78.8497 80.0161   1
  -2   4 -15 109.556 61.6010   1
  -2   4 -15 203.504 145.533   2
  -2   4 -16 173.355 146.672   2
  -2   4 -16 277.653 154.798   1
  -2   4 -17 200.490 140.115   2
  -2   4 -17 85.5324 100.327   1
  -2   4 -18 49.4038 111.682   1
  -2   4 -18-115.191 127.176   2
   2  -5 -19 41.2108 77.9462   2
   2   5 -18 63.3987 79.1117   4
   2  -5 -18 170.640 134.823   2
   2  -5 -17 262.837 157.931   2
   2   5 -17 94.9804 88.9789   4
   2  -5 -16 264.762 152.314   2
   2   5 -16 55.7265 73.5459   4
   2   5 -15-17.5156 90.8921   4
   2  -5 -15 211.978 126.892   2
   2  -5 -14-4.72540 45.3707   2
   2   5 -14 146.130 42.6202   4
   2   5 -13 1037.18 277.951   4
   2  -5 -13 706.973 223.263   2
   2  -5 -12 3948.05 482.484   2
   2   5 -12 2976.79 447.269   4
   2  -5 -11 577.777 180.496   2
   2   5 -11 843.288 234.654   4
   2  -5 -10 3769.38 422.757   2
   2   5 -10 3049.89 428.423   4
   2   5  -9 124.125 79.2144   4
   2  -5  -9 48.8362 36.3151   2
   2  -5  -8 5314.80 437.836   2
   2   5  -8 5265.09 527.953   4
   2   5  -7 8779.62 668.832   4
   2  -5  -7 8840.05 518.057   2
   2  -5  -6 8843.29 467.618   2
   2   5  -6 7975.45 614.890   4
   2   5  -5 2235.94 314.965   4
   2  -5  -5 2631.73 222.758   2
  -2   5   5 2292.47 253.443   3
  -2   5   4 406.439 106.110   3
   2  -5  -4 314.151 65.4085   2
   2   5  -4 374.081 127.369   4
   2   5  -3 16600.2 804.053   4
  -2   5   3 15895.1 672.426   3
   2   5  -2 5594.02 453.014   4
  -2   5   2 5117.03 389.234   3
   2   5  -1-22.9071 48.9129   4
  -2  -5   1 21.6008 19.0644   1
  -2   5   1 11.6511 31.0508   3
  -2  -5   0 296.073 65.9961   1
   2   5   0 443.940 121.027   4
  -2   5   0 459.344 130.674   3
  -2  -5  -1 3093.89 238.779   1
   2   5   1 2811.99 284.804   4
  -2  -5  -2 2818.13 254.779   1
   2   5   2 2768.22 269.465   4
  -2  -5  -2 2691.62 353.362   3
  -2   5  -3 6752.89 356.013   2
  -2  -5  -3 7467.45 453.928   1
  -2  -5  -3 7662.23 595.977   3
   2   5   3 7012.44 407.619   4
  -2   5  -4 1581.51 195.843   2
  -2  -5  -4 1554.52 223.916   1
  -2  -5  -4 1584.85 280.859   3
   2   5   4 1799.10 191.881   4
  -2   5  -5 2391.10 265.793   2
  -2  -5  -5 1903.65 264.892   1
  -2  -5  -5 2386.14 355.342   3
   2   5   5 1969.05 186.112   4
  -2   5  -6 1022.21 190.266   2
  -2  -5  -6 1240.79 227.815   1
  -2  -5  -6 881.692 230.170   3
  -2  -5  -7 139.861 90.1121   1
  -2  -5  -7 21.4896 13.9446   4
  -2   5  -7 78.2825 78.7472   4
  -2   5  -7 127.087 76.6392   2
  -2  -5  -7-40.7687 72.1410   3
  -2  -5  -8 150.995 92.7754   1
  -2   5  -8-8.02964 39.4079   4
  -2   5  -8 37.7457 72.2303   2
  -2  -5  -9 566.909 192.344   1
  -2   5  -9 784.471 199.419   4
  -2   5  -9 988.275 230.351   2
  -2   5 -10 362.892 153.921   1
  -2   5 -10 516.444 160.309   4
  -2   5 -10 450.337 169.093   2
  -2  -5 -10 565.893 210.046   1
  -2   5 -11 330.609 155.373   2
  -2   5 -11 273.468 122.087   4
  -2  -5 -11 75.0224 47.9557   1
  -2   5 -11 114.727 109.094   1
  -2  -5 -12 138.016 88.8697   1
  -2   5 -12 242.205 132.693   2
  -2   5 -12 392.747 165.707   1
  -2   5 -13-46.9518 62.7925   1
  -2   5 -13-93.6402 89.7808   2
  -2   5 -14 537.779 174.600   4
  -2   5 -14 416.490 195.824   2
  -2   5 -14 425.423 191.529   1
  -2   5 -15 120.072 116.157   2
  -2   5 -15 5.37503 43.4512   1
  -2   5 -16 0.58178 81.1176   1
  -2   5 -16 97.9232 147.328   2
  -2   5 -17-141.491 130.670   2
  -2   5 -17 141.310 132.714   1
  -2   5 -18 8.17256 49.0210   1
  -2   5 -18-33.0594 79.0779   2
   2  -6 -19-24.2240 62.4584   2
   2   6 -18 156.732 112.233   4
   2  -6 -18 514.675 215.975   2
   2  -6 -17 88.2344 120.376   2
   2   6 -17-83.6512 94.1981   4
   2  -6 -16 48.5076 105.518   2
   2   6 -16 11.9895 111.708   4
   2  -6 -15 28.8665 56.9283   2
   2   6 -15 6.50903 54.0079   4
   2   6 -14 1001.75 293.562   4
   2  -6 -14 1544.74 338.979   2
   2  -6 -13-10.0899 37.9008   2
   2   6 -13 128.461 118.870   4
   2  -6 -12 236.322 129.205   2
   2   6 -12-74.9394 78.8541   4
   2  -6 -11 10012.1 727.999   2
   2   6 -11 10712.5 850.406   4
   2  -6 -10 2074.55 316.511   2
   2   6 -10 2277.23 378.380   4
   2  -6  -9 2857.36 347.503   2
   2   6  -9 2708.17 404.140   4
   2   6  -8 32.7677 49.3976   4
   2  -6  -8 23.6230 40.9952   2
   2  -6  -7 462.681 118.326   2
   2   6  -7 358.362 144.750   4
   2   6  -6 422.883 137.298   4
  -2   6   6 719.241 133.208   3
   2  -6  -6 886.020 141.668   2
   2   6  -5 5856.30 523.096   4
  -2   6   5 6150.13 379.738   3
  -2   6   4 306.591 85.9095   3
   2   6  -4 367.380 120.582   4
   2   6  -3 894.404 192.690   4
  -2   6   3 717.196 132.965   3
   2   6  -2 2368.66 301.744   4
  -2   6   2 2934.21 289.311   3
   2   6  -1 16.3893 21.6361   4
   2   6   0 53.9791 40.3283   4
   2   6   1 1262.19 200.557   4
  -2   6  -2 2445.87 172.386   2
  -2  -6  -2 2724.94 261.996   1
  -2  -6  -2 2163.24 319.792   3
   2   6   2 2680.33 275.125   4
  -2   6  -3 4858.74 298.258   2
  -2  -6  -3 4437.76 360.338   1
  -2  -6  -3 5095.22 493.545   3
   2   6   3 4967.96 354.590   4
  -2   6  -4 3271.91 282.489   2
  -2  -6  -4 3060.17 323.480   1
   2   6   4 2985.53 260.496   4
  -2  -6  -4 2840.03 380.739   3
  -2   6  -5 2632.70 279.503   2
  -2  -6  -5 1913.10 277.485   1
   2   6   5 2222.21 204.790   4
  -2  -6  -5 2412.82 360.292   3
  -2  -6  -6 5077.52 532.087   3
  -2   6  -6 5047.74 421.581   2
  -2  -6  -6 5517.46 493.510   1
  -2   6  -7 680.707 188.732   4
  -2  -6  -7 948.905 238.929   3
  -2  -6  -7 473.552 154.627   1
  -2   6  -7 770.600 179.701   2
  -2  -6  -8 1996.68 332.278   1
  -2   6  -8 2382.45 336.834   2
  -2   6  -8 1811.00 310.642   4
  -2   6  -9 522.398 172.551   4
  -2   6  -9 363.190 144.468   2
  -2  -6  -9 507.656 180.754   1
  -2   6 -10 204.588 114.132   4
  -2   6 -10 307.897 135.507   2
  -2   6 -11-17.0379 55.4578   4
  -2   6 -11-20.3673 37.6701   1
  -2   6 -11 32.5412 34.1954   2
  -2   6 -12 205.505 117.254   4
  -2   6 -12 280.054 137.207   1
  -2   6 -12 83.7678 114.826   2
  -2   6 -13 1.25391 59.5810   4
  -2   6 -13-0.79470 33.7114   2
  -2   6 -13 129.147 110.878   1
  -2   6 -14 71.2522 86.7096   4
  -2   6 -14 307.758 172.885   2
  -2   6 -14 145.797 107.920   1
  -2   6 -15 23.4204 84.1038   1
  -2   6 -15 21.5901 57.8464   2
  -2   6 -16-13.7922 70.4266   1
  -2   6 -16 53.4952 107.118   2
  -2   6 -17 15.9235 122.559   2
  -2   6 -17-77.6560 93.1966   1
  -2   6 -18 397.271 225.282   2
  -2   6 -18 290.787 173.840   1
   2   7 -18 141.037 128.847   4
   2  -7 -17-27.5269 56.9692   2
   2   7 -17 121.164 106.931   4
   2  -7 -16 284.094 165.897   2
   2   7 -16 475.714 214.347   4
   2  -7 -15 306.106 149.067   2
   2   7 -15 315.775 152.399   4
   2  -7 -14 85.3639 100.883   2
   2   7 -14-61.7314 76.3734   4
   2  -7 -13 213.279 129.728   2
   2   7 -13 94.4739 133.881   4
   2  -7 -12 1125.85 255.960   2
   2   7 -12 950.761 255.225   4
   2   7 -11 1654.46 341.343   4
   2  -7 -11 1577.49 287.840   2
   2   7 -10 1869.34 357.968   4
   2  -7 -10 1796.97 286.468   2
   2  -7  -9 58.1062 56.3119   2
   2   7  -9 361.695 146.917   4
   2   7  -8 36.0123 32.4658   4
   2   7  -7 1039.66 239.866   4
  -2   7   7 526.288 102.965   3
   2   7  -6 4171.70 470.476   4
  -2   7   6 4399.21 292.516   3
   2   7  -5 5913.12 551.693   4
  -2   7   5 6284.38 353.100   3
   2   7  -4 2124.43 315.106   4
  -2   7   4 2360.20 224.350   3
   2   7  -3 14401.6 792.734   4
   2   7  -2 12821.9 724.400   4
   2   7  -1 94.7672 66.4938   4
   2   7   0 28.7332 64.9126   4
   2   7   1 6274.53 457.839   4
  -2  -7  -2 90.2382 51.4855   3
  -2   7  -2 154.777 44.3400   2
   2   7   2 254.054 86.8014   4
  -2  -7  -3 321.020 127.227   3
  -2   7  -3 167.393 53.8340   2
   2   7   3 189.471 74.0723   4
  -2  -7  -4-12.0449 36.6265   3
  -2   7  -4 51.8209 48.4693   2
   2   7   4 5.87446 27.3777   4
   2   7   5 102.575 47.8155   4
  -2   7  -5 128.060 60.6075   2
  -2  -7  -5 97.8740 53.5935   3
  -2   7  -6 156.606 97.4470   4
   2   7   6 210.033 56.7772   4
  -2   7  -6 417.782 126.192   2
  -2  -7  -6 233.632 113.967   3
  -2  -7  -7 279.136 129.685   3
  -2   7  -7 20.1441 44.8630   4
  -2   7  -7 238.797 112.470   2
  -2   7  -8 1149.57 239.242   2
  -2   7  -8 1013.01 249.279   4
  -2   7  -9 391.744 153.801   4
  -2   7  -9 201.786 92.6856   2
  -2   7 -10 13.8732 82.2371   2
  -2   7 -10 133.579 98.2380   4
  -2   7 -11 171.065 104.793   1
  -2   7 -11 329.748 168.640   2
  -2   7 -11 288.461 148.227   4
  -2   7 -12 595.439 210.175   4
  -2   7 -12 487.240 189.940   1
  -2   7 -12 711.738 233.743   2
  -2   7 -13 213.468 128.446   1
  -2   7 -13 262.296 130.879   4
  -2   7 -13 376.790 180.294   2
  -2   7 -14 141.133 103.296   4
  -2   7 -14 114.176 84.5548   2
  -2   7 -14 123.554 113.723   1
  -2   7 -15-33.0896 69.1702   1
  -2   7 -15 65.2267 75.0263   4
  -2   7 -15-166.288 131.948   2
  -2   7 -16-40.6436 68.8483   1
  -2   7 -16-120.322 118.661   2
  -2   7 -17-201.877 143.283   1
  -2   7 -17 83.6249 109.126   2
  -2   7 -18 113.673 129.871   2
  -2   7 -18 139.933 126.240   1
   2   8 -18-73.3668 92.1972   4
   2   8 -17 119.894 127.867   4
   2   8 -16 260.737 172.661   4
   2   8 -15 56.8055 77.0934   4
   2   8 -14 94.1027 126.112   4
   2   8 -13-48.0497 67.9170   4
   2   8 -12-43.7314 97.3398   4
   2   8 -11 24.7693 77.6357   4
   2   8 -10 3246.08 476.586   4
   2   8  -9 140.733 87.5207   4
   2   8  -8 957.346 248.584   4
   2   8  -7 4946.02 540.616   4
   2   8  -6 570.738 174.849   4
   2   8  -5 480.310 150.855   4
   2   8  -4 845.242 208.985   4
   2   8  -3 8746.26 640.803   4
   2   8  -2 178.714 96.9703   4
   2   8  -1 388.564 120.170   4
   2   8   0 8061.86 562.850   4
   2   8   1 414.339 123.297   4
   2   8   2 200.609 95.7498   4
  -2   8  -2 122.173 40.7094   2
  -2  -8  -3 1270.17 256.379   3
  -2   8  -3 1673.17 179.692   2
   2   8   3 1693.84 228.139   4
  -2  -8  -4 461.865 158.677   3
  -2   8  -4 377.795 93.0922   2
   2   8   4 215.168 76.7332   4
  -2   8  -5 4260.67 364.414   2
  -2  -8  -5 3731.89 456.771   3
  -2   8  -5 4517.02 507.897   4
   2   8   5 4232.06 315.304   4
  -2   8  -6 246.108 121.280   4
   2   8   6 269.644 69.2191   4
  -2   8  -6 272.218 103.662   2
  -2  -8  -6 302.237 153.177   3
  -2   8  -7 3336.28 381.893   2
  -2  -8  -7 3404.93 451.062   3
  -2   8  -7 3233.66 441.038   4
  -2   8  -8 447.934 177.171   4
  -2   8  -8 656.370 180.713   2
  -2   8  -9 147.538 114.891   4
  -2   8  -9 350.607 152.302   2
  -2   8 -10 1935.99 362.885   4
  -2   8 -10 1844.10 340.854   2
  -2   8 -11 257.576 121.924   4
  -2   8 -11 686.266 225.073   2
  -2   8 -12 500.988 186.515   4
  -2   8 -12 619.629 203.746   1
  -2   8 -12 644.938 226.887   2
  -2   8 -13 107.250 88.8589   4
  -2   8 -13 251.534 137.959   1
  -2   8 -13 34.7581 60.9919   2
  -2   8 -14-39.0623 43.7989   4
  -2   8 -14 1.22112 57.6277   2
  -2   8 -14 92.7372 84.4150   1
  -2   8 -15-61.6837 42.0740   4
  -2   8 -15-51.0896 72.6733   1
  -2   8 -15-43.2273 78.5048   2
  -2   8 -16-47.0516 76.0927   1
  -2   8 -16 49.0865 84.4931   2
  -2   8 -17 129.474 130.330   1
  -2   8 -17 155.608 140.659   2
   2   9 -18 216.304 155.296   4
   2   9 -17 207.279 170.469   4
   2   9 -16 265.213 143.421   4
   2   9 -15 31.3063 46.4285   4
   2   9 -14 170.783 158.947   4
   2   9 -13-110.814 103.428   4
   2   9 -12 909.311 325.209   4
   2   9 -11 134.402 138.219   4
   2   9 -10 21.5009 62.5770   4
   2   9  -9 890.641 251.551   4
   2   9  -8 1322.81 293.818   4
   2   9  -7 227.672 116.409   4
   2   9  -6 200.907 124.873   4
   2   9  -5 637.726 191.774   4
   2   9  -4 564.741 168.802   4
   2   9  -3 2748.74 375.540   4
   2   9  -2 108.199 101.083   4
   2   9  -1 6520.84 544.660   4
   2   9   0 291.683 117.553   4
   2   9   1 208.686 85.5215   4
  -2   9  -1 177.294 38.3351   2
  -2   9  -2 5311.53 280.387   2
   2   9   2 5760.51 462.993   4
  -2  -9  -3 1610.87 301.797   3
  -2   9  -3 1546.52 178.713   2
   2   9   3 1691.01 241.009   4
  -2   9  -4 3639.14 311.453   2
   2   9   4 3915.42 348.167   4
  -2  -9  -4 3240.17 421.675   3
  -2   9  -5 739.310 225.550   4
  -2  -9  -5 758.669 209.013   3
   2   9   5 873.094 154.056   4
  -2   9  -5 984.436 176.588   2
  -2   9  -6 249.456 119.588   4
  -2  -9  -6 441.569 158.705   3
  -2   9  -6 663.420 159.213   2
  -2   9  -7 1038.92 259.621   4
  -2  -9  -7 911.205 235.700   3
  -2   9  -7 894.945 205.002   2
  -2   9  -8 151.580 106.375   4
  -2  -9  -8 456.859 167.788   3
  -2   9  -8 248.275 113.209   2
  -2   9  -9-55.8579 84.9218   4
  -2   9  -9 7.28198 29.5251   2
  -2   9 -10 768.993 238.575   4
  -2   9 -10 458.790 175.562   2
  -2   9 -11-122.496 101.282   4
  -2   9 -11-2.09956 32.7496   2
  -2   9 -12 100.440 104.586   1
  -2   9 -12 26.0658 39.8640   2
  -2   9 -13 1336.97 336.922   4
  -2   9 -13 994.413 283.080   1
  -2   9 -13 845.333 270.262   2
  -2   9 -14 37.6968 83.5507   4
  -2   9 -14 157.877 125.118   2
  -2   9 -14-9.04606 98.5817   1
  -2   9 -15 1065.72 317.398   4
  -2   9 -15 1020.11 327.418   2
  -2   9 -15 1336.89 347.050   1
  -2   9 -16 145.289 120.858   1
  -2   9 -16 146.921 119.165   2
  -2   9 -17-55.6544 84.9882   1
  -2   9 -17-91.5485 110.049   2
   2  10 -17 851.694 308.209   4
   2  10 -16 157.807 132.109   4
   2  10 -15 358.024 186.881   4
   2  10 -14 150.264 176.744   4
   2  10 -13 75.0959 153.267   4
   2  10 -12 125.293 94.4839   4
   2  10 -11 134.056 110.373   4
   2  10 -10-41.9512 64.0888   4
   2  10  -9 357.927 171.087   4
   2  10  -8 578.057 206.218   4
   2  10  -7 87.7944 109.713   4
   2  10  -6 2578.30 407.146   4
   2  10  -5 3108.90 438.866   4
   2  10  -4 11319.2 809.859   4
   2  10  -3 1770.33 315.804   4
   2  10  -2 2600.35 369.054   4
   2  10  -1 2726.37 367.497   4
   2  10   0 66.0868 62.0904   4
   2  10   1 150.282 80.1724   4
   2  10   2 656.132 165.447   4
   2  10   3 6065.05 482.377   4
  -2 -10  -3 5862.62 584.129   3
  -2 -10  -4 338.822 141.353   3
  -2  10  -4 452.327 175.906   4
   2  10   4 340.531 111.946   4
   2  10   5 3799.12 339.521   4
  -2  10  -5 3751.04 357.221   2
  -2  10  -5 3510.71 483.538   4
  -2 -10  -5 2652.06 393.061   3
  -2  10  -6-0.88428 63.7289   4
  -2 -10  -6 29.2767 57.2007   3
  -2  10  -6 121.077 78.1187   2
  -2  10  -7-15.5396 39.9884   4
  -2 -10  -7-31.4503 53.2044   3
  -2  10  -8 1760.71 358.828   4
  -2 -10  -8 1712.32 325.243   3
  -2  10  -8 1481.99 279.741   2
  -2  10  -9 887.458 266.332   4
  -2  10  -9 741.394 212.495   2
  -2  10 -10-31.5355 52.3260   4
  -2  10 -10-28.8582 66.3691   2
  -2  10 -11-112.668 51.1040   4
  -2  10 -11-46.2079 65.1278   2
  -2  10 -12 482.708 192.712   1
  -2  10 -12 426.472 174.884   4
  -2  10 -12 485.231 208.244   2
  -2  10 -13 379.037 181.876   4
  -2  10 -13 562.832 212.267   1
  -2  10 -13 131.524 113.779   2
  -2  10 -14-9.44992 79.3537   4
  -2  10 -14 211.787 131.467   1
  -2  10 -14-16.5668 95.6837   2
  -2  10 -15-83.0655 93.8903   4
  -2  10 -15 29.8112 86.5051   1
  -2  10 -16 565.073 241.801   1
  -2  10 -16 418.286 219.669   4
  -2  10 -16 680.365 272.584   2
   2  11 -16-145.217 132.393   4
   2  11 -15 394.842 223.987   4
   2  11 -14-85.0079 100.216   4
   2  11 -13 167.442 101.224   4
   2  11 -12 148.233 148.844   4
   2  11 -11 119.654 107.447   4
   2  11 -10 1221.40 325.620   4
   2  11  -9 1015.42 280.927   4
   2  11  -8 222.969 131.569   4
   2  11  -7 4370.48 569.471   4
   2  11  -6 169.050 123.313   4
   2  11  -5 155.930 106.660   4
   2  11  -4 6857.14 661.377   4
   2  11  -3 14194.1 921.519   4
   2  11  -2 1219.69 262.585   4
   2  11  -1 5858.48 564.904   4
   2  11   0-9.86654 63.2088   4
   2  11   1 2026.07 312.510   4
   2  11   2 100.738 73.9891   4
  -2  11  -2 190.944 115.244   4
   2  11   3 808.754 190.392   4
  -2 -11  -3 1006.59 251.232   3
  -2  11  -3 775.696 226.799   4
  -2 -11  -4 303.914 137.726   3
  -2  11  -4 150.847 134.477   4
   2  11   4 280.207 108.858   4
  -2 -11  -5 544.994 180.828   3
  -2  11  -5 589.774 213.259   4
  -2  11  -6 281.435 114.267   2
  -2  11  -6 314.617 151.990   4
  -2 -11  -6 224.985 124.981   3
  -2  11  -7 257.507 119.394   2
  -2  11  -7 256.447 150.326   4
  -2 -11  -7 135.309 96.3976   3
  -2  11  -8 614.277 215.600   4
  -2  11  -8 785.917 205.175   2
  -2  11  -9 240.290 161.314   4
  -2  11  -9 424.866 159.129   2
  -2  11 -10 150.642 110.641   4
  -2  11 -10 162.636 121.079   2
  -2  11 -11 100.902 75.4870   4
  -2  11 -11 1.22703 29.8575   2
  -2  11 -12 65.9082 80.6713   4
  -2  11 -12-66.0048 78.7436   2
  -2  11 -13 133.789 135.229   4
  -2  11 -13 186.676 139.446   1
  -2  11 -13 81.7912 90.5861   2
  -2  11 -14 497.033 225.008   4
  -2  11 -14 247.062 158.874   2
  -2  11 -14 254.498 154.555   1
  -2  11 -15-31.9200 71.0455   4
  -2  11 -15 189.958 122.695   1
  -2  11 -16 164.119 129.494   1
  -2  11 -16 427.338 215.392   4
   2  12 -16 68.6085 142.784   4
   2  12 -15 370.969 225.555   4
   2  12 -14-284.496 176.166   4
   2  12 -13 756.012 290.015   4
   2  12 -12 551.606 253.598   4
   2  12 -11 85.0455 94.6793   4
   2  12 -10-39.2841 97.3805   4
   2  12  -9 460.592 192.590   4
   2  12  -8 38.0709 91.6876   4
   2  12  -7-117.020 99.8052   4
   2  12  -6 109.618 114.674   4
   2  12  -5 90.4269 84.9934   4
   2  12  -4 124.174 109.054   4
   2  12  -3 872.058 228.605   4
   2  12  -2 263.572 114.064   4
   2  12  -1 1485.97 291.618   4
   2  12   0 1581.57 297.646   4
   2  12   1 1951.45 321.959   4
  -2  12  -1 1966.84 375.392   4
   2  12   2 8921.05 671.436   4
  -2  12  -2 8290.36 776.560   4
  -2 -12  -3 2494.97 396.239   3
   2  12   3 2737.13 356.878   4
  -2  12  -3 3180.33 489.014   4
  -2 -12  -4 274.163 150.324   3
  -2  12  -4 197.789 127.006   4
   2  12   4 650.580 166.221   4
  -2 -12  -5 5768.14 594.534   3
  -2  12  -5 5635.26 659.229   4
  -2  12  -6 1049.26 293.910   4
  -2  12  -7 170.430 122.361   4
  -2  12  -8 246.168 151.686   4
  -2  12  -9 75.8717 89.8824   4
  -2  12 -10 302.584 162.089   4
  -2  12 -11 85.3726 50.1567   4
  -2  12 -12 369.193 195.212   4
  -2  12 -13 189.217 142.903   4
  -2  12 -13 46.0671 67.3634   1
  -2  12 -14 170.459 175.575   4
  -2  12 -14 327.349 170.530   1
  -2  12 -15-2.45388 41.8467   4
  -2  12 -15 228.011 148.173   1
   2  13 -15-371.875 209.093   4
   2  13 -14 41.3024 82.0275   4
   2  13 -13 246.249 166.418   4
   2  13 -12-35.8263 72.6320   4
   2  13 -11 1.29654 81.9750   4
   2  13 -10 113.915 111.220   4
   2  13  -9 113.853 117.500   4
   2  13  -8 1216.82 331.838   4
   2  13  -7 194.549 137.797   4
   2  13  -6 82.3604 87.6481   4
   2  13  -5 297.370 157.622   4
   2  13  -4 422.143 181.309   4
   2  13  -3 61.0030 33.0093   4
   2  13  -2 207.038 134.500   4
   2  13  -1 1150.38 269.495   4
  -2  13   1 959.844 257.340   4
   2  13   0 407.712 161.079   4
  -2  13   0 432.404 183.016   4
   2  13   1 4306.66 503.816   4
  -2  13  -1 4627.69 596.106   4
   2  13   2 2216.21 349.277   4
  -2 -13  -2 2136.14 386.916   3
  -2  13  -2 1698.24 372.297   4
   2  13   3 2017.77 322.728   4
  -2 -13  -3 1609.27 329.237   3
  -2  13  -3 1728.67 369.742   4
  -2  13  -4 1235.72 334.204   4
  -2  13  -5 901.338 274.052   4
  -2  13  -6 43.9070 71.4860   4
  -2  13  -7 458.500 206.467   4
  -2  13  -8 821.843 271.469   4
  -2  13  -9 596.126 241.915   4
  -2  13 -10 1728.12 415.589   4
  -2  13 -11 250.211 177.527   4
  -2  13 -12 263.945 181.892   4
  -2  13 -13 621.438 272.256   4
  -2  13 -13 769.491 252.793   1
  -2  13 -14 66.2884 75.5075   4
  -2  13 -14 53.5575 77.3886   1
   2  14 -14-9.32565 50.6040   4
   2  14 -13 273.447 180.675   4
   2  14 -12 207.534 153.591   4
   2  14 -11 7.21851 52.0517   4
   2  14 -10 127.323 108.068   4
   2  14  -9 206.327 144.892   4
   2  14  -8 317.404 170.210   4
   2  14  -7 1463.29 352.828   4
   2  14  -6 240.707 150.284   4
   2  14  -5 806.615 265.206   4
   2  14  -4 10.9218 80.2453   4
  -2  14   4 208.169 132.899   4
   2  14  -3 1473.00 351.877   4
  -2  14   3 418.717 171.213   4
   2  14  -2 86.4080 95.1316   4
  -2  14   2 13.1789 52.9347   4
   2  14  -1 98.0566 85.4526   4
  -2  14   1-42.3202 50.6883   4
   2  14   0-40.5522 60.1540   4
  -2  14   0 77.6871 75.5171   4
   2  14   1 669.354 210.583   4
  -2  14  -1 815.632 269.115   4
   2  14   2 222.387 114.483   4
  -2  14  -2 5.97536 90.1005   4
  -2  14  -3 1779.14 390.183   4
  -2  14  -4 180.741 126.186   4
  -2  14  -5 39.3058 54.7798   4
  -2  14  -6 702.592 256.887   4
  -2  14  -7 308.880 150.875   4
  -2  14  -8-183.527 138.344   4
  -2  14  -9 97.1751 96.9752   4
  -2  14 -10 502.791 246.819   4
  -2  14 -11 407.031 222.603   4
  -2  14 -12-50.0123 86.9920   4
  -2  14 -13 224.440 168.253   4
   2  15 -13 387.830 218.402   4
   2  15 -12 973.764 338.609   4
   2  15 -11 321.471 196.524   4
   2  15 -10 106.290 129.102   4
   2  15  -9 1400.07 377.477   4
   2  15  -8 1459.35 372.334   4
  -2  15   7 228.825 114.828   4
   2  15  -7 403.991 200.622   4
   2  15  -6 419.015 187.130   4
  -2  15   6 636.229 238.324   4
  -2  15   5 480.692 201.521   4
   2  15  -5-30.4193 90.2276   4
   2  15  -4 12.5783 56.7859   4
  -2  15   4-142.739 113.354   4
   2  15  -3 118.762 98.9416   4
  -2  15   3-29.2008 84.1450   4
   2  15  -2 1262.09 309.854   4
  -2  15   2 1256.69 323.695   4
   2  15  -1 449.887 181.516   4
  -2  15   1 922.574 281.648   4
   2  15   0 148.543 108.501   4
  -2  15   0 47.0342 99.3557   4
   2  15   1 375.650 165.656   4
  -2  15  -1 406.413 187.812   4
   2  15   2-127.943 94.9704   4
  -2  15  -2-59.0182 85.4780   4
  -2  15  -3 6.55877 127.082   4
  -2  15  -4 194.943 159.887   4
  -2  15  -5 308.839 212.309   4
  -2  15  -6 215.135 187.641   4
  -2  15  -7 177.250 129.039   4
  -2  15  -8 57.1985 119.609   4
  -2  15  -9 111.175 112.098   4
  -2  15 -10-168.761 141.618   4
  -2  15 -11 457.086 244.904   4
  -2  15 -12 99.8094 114.090   4
   2  16 -11 484.378 247.347   4
   2  16 -10 203.891 156.572   4
   2  16  -9 175.362 141.425   4
   2  16  -8 2324.14 492.963   4
   2  16  -7 229.775 125.252   4
   2  16  -6 109.527 80.2011   4
  -2  16   6-22.0035 55.3805   4
   2  16  -5 504.532 240.865   4
  -2  16   5 891.600 281.805   4
   2  16  -4 421.216 195.275   4
  -2  16   4 1161.24 311.782   4
   2  16  -3-75.1528 87.3920   4
  -2  16   3 188.576 139.632   4
   2  16  -2 462.419 197.718   4
  -2  16   2 20.8243 56.7205   4
   2  16  -1 487.424 197.334   4
  -2  16   1 1065.66 317.122   4
   2  16   0 451.730 179.087   4
  -2  16   0 289.121 166.055   4
   2  16   1 653.723 219.802   4
  -2  16  -1 815.104 279.572   4
  -2  16  -2 117.108 130.018   4
  -2  16  -3 286.681 180.412   4
  -2  16  -4-117.197 105.796   4
  -2  16  -5 23.3468 63.1875   4
  -2  16  -6 673.274 271.548   4
  -2  16  -7-57.8211 88.9093   4
  -2  16  -8-197.320 151.288   4
  -2  16  -9 77.4603 103.812   4
  -2  16 -10 152.361 138.891   4
  -2  16 -11 298.590 189.295   4
   2  17 -10-23.6176 72.7601   4
   2  17  -9 292.393 193.638   4
   2  17  -8 89.1824 106.267   4
   2  17  -7 441.203 213.334   4
   2  17  -6 236.271 159.638   4
   2  17  -5 221.579 152.182   4
  -2  17   5 93.4193 99.9430   4
   2  17  -4 92.8728 101.766   4
  -2  17   4 456.545 208.284   4
   2  17  -3 16.7891 53.6376   4
  -2  17   3 154.873 154.256   4
   2  17  -2 496.451 221.190   4
  -2  17   2 246.020 156.474   4
   2  17  -1-16.8739 53.2444   4
  -2  17   1 387.915 191.924   4
   2  17   0 637.899 228.860   4
  -2  17   0 752.943 274.564   4
  -2  17  -1 93.9538 98.8530   4
  -2  17  -2 307.128 200.121   4
  -2  17  -3-3.06514 50.0229   4
  -2  17  -4 103.759 100.189   4
  -2  17  -5 31.1477 70.4835   4
  -2  17  -6 194.434 166.314   4
  -2  17  -7-123.738 128.192   4
  -2  17  -8-16.7574 63.5037   4
  -2  17  -9-99.1188 118.864   4
   2  18  -8 228.622 166.452   4
   2  18  -7 82.0943 120.749   4
   2  18  -6 94.7589 106.095   4
   2  18  -5 143.739 127.850   4
   2  18  -4 17.9146 59.1460   4
  -2  18   4-51.4639 80.2371   4
   2  18  -3 121.013 116.546   4
  -2  18   3 222.543 154.065   4
   2  18  -2 292.644 192.603   4
  -2  18   2 10.1101 136.275   4
   2  18  -1 911.399 278.273   4
  -2  18   1 785.210 292.609   4
  -2  18   0 904.460 312.238   4
  -2  18  -1 472.950 256.405   4
  -2  18  -2 220.430 187.470   4
  -2  18  -3-79.5282 103.434   4
  -2  18  -4 131.449 167.066   4
  -2  18  -5-52.3609 90.7262   4
  -2  18  -6 0.39488 30.6948   4
  -2  18  -7 114.601 127.972   4
   2  19  -5 314.734 188.730   4
   2  19  -4 133.198 123.688   4
   2  19  -3 91.3667 103.104   4
  -2  19   3 193.500 149.340   4
   2  19  -2-76.0929 95.1176   4
  -2  19   2 33.9152 82.2087   4
   2  19  -1 166.847 114.955   4
  -2  19   1 148.684 132.520   4
  -2  19   0 253.315 169.881   4
  -2  19  -1 70.0379 91.8503   4
  -2  19  -2 125.128 125.309   4
  -2  19  -3 166.998 127.673   4
  -2  19  -4-15.6396 60.2451   4
   3   0 -19-172.554 154.236   2
   3   0 -18 298.584 232.793   2
   3   0 -17-36.6677 106.043   2
   3   0 -17 193.748 118.407   4
   3   0 -16 260.745 144.729   4
   3   0 -15 97.2150 106.635   4
   3   0 -14-45.0221 65.4125   4
   3   0 -13-5.72372 71.1411   4
   3   0 -12 21.6089 48.4118   4
   3   0 -11 1269.74 286.632   4
   3   0 -10 120.041 104.989   4
   3   0  -9 618.993 191.967   4
   3   0  -8-37.0041 52.9747   4
   3   0  -7 3949.75 457.093   4
   3   0  -6-63.5387 62.7409   4
   3   0  -5 2797.30 373.584   4
   3   0  -4 11.4394 63.2985   4
   3   0  -3 1398.31 261.807   4
   3   0  -2-11.6849 51.3562   4
  -3   0   1 1926.25 336.461   3
   3   0  -1 2322.47 323.918   4
  -3   0   0 106.969 94.3473   3
  -3   0  -1 5516.69 574.122   3
  -3   0  -2 64.0543 73.4359   3
  -3   0  -3 1293.11 305.252   3
  -3   0  -4-33.8656 50.3305   3
  -3   0  -5 254.739 151.630   3
  -3   0  -6-145.699 109.386   3
  -3   0  -7 5389.30 523.145   1
  -3   0  -8-18.1219 45.1288   1
  -3   0  -9 19971.1 1117.49   1
  -3   0 -10 2.53004 52.9738   4
  -3   0 -10-23.7411 83.8177   1
  -3   0 -11 3539.10 508.568   1
  -3   0 -12 116.716 108.444   1
  -3   0 -13 46.1108 69.2137   1
  -3   0 -14 234.641 140.641   1
  -3   0 -15 659.775 254.429   1
  -3   0 -16 56.4881 86.7915   1
  -3   0 -17-34.8289 60.9110   1
  -3   0 -18 112.641 127.578   1
   3  -1 -19 218.739 146.955   2
   3   1 -19 272.417 116.960   2
   3   1 -18-139.293 138.394   2
   3  -1 -18 36.2785 125.439   2
   3   1 -17 138.659 109.228   4
   3  -1 -17 30.3539 72.3461   2
   3  -1 -16 826.748 279.935   2
   3  -1 -16 401.363 169.987   4
   3   1 -16 326.242 150.207   4
   3  -1 -15 196.119 127.685   4
   3   1 -15-3.11400 34.5476   4
   3   1 -14 445.484 180.300   4
   3  -1 -14 404.192 171.538   4
   3  -1 -13 319.134 144.724   4
   3   1 -13 212.054 125.447   4
   3  -1 -12 406.821 173.863   4
   3   1 -12 186.990 128.110   4
   3   1 -11 3201.01 457.288   4
   3  -1 -11 2289.99 386.497   4
   3  -1 -10 171.851 155.481   4
   3   1 -10 105.813 106.783   4
   3  -1  -9 2151.99 353.555   4
   3   1  -9 1587.90 309.040   4
   3  -1  -8 4445.40 495.827   4
   3   1  -8 5007.95 532.978   4
   3  -1  -7 2482.85 367.235   4
   3   1  -7 2241.04 350.975   4
   3  -1  -6-10.5420 59.1788   4
   3   1  -6-44.6070 59.6906   4
   3   1  -5 6415.71 566.607   4
   3  -1  -5 5843.13 538.504   4
   3  -1  -4 44.4998 48.7866   4
   3   1  -4 207.135 107.699   4
   3   1  -3 2128.23 316.957   4
   3  -1  -3 1982.00 296.933   4
  -3   1   2 396.133 145.718   3
   3   1  -2 337.384 125.503   4
  -3   1   1 384.750 160.459   3
  -3  -1   1 423.017 162.507   3
   3   1  -1 411.741 131.037   4
  -3   1   0 71.8284 52.0379   3
  -3  -1   0-45.4332 69.9740   3
  -3  -1  -1 142.450 100.903   3
  -3   1  -1 120.547 91.2384   3
  -3   1  -2 3613.06 474.979   3
  -3  -1  -2 3554.34 469.781   3
  -3   1  -3 107.061 73.1160   3
  -3  -1  -3 181.784 115.699   3
  -3  -1  -4 1236.27 284.996   3
  -3   1  -4 1528.54 327.616   3
  -3   1  -5 4562.16 574.216   3
  -3  -1  -5 5273.56 616.316   3
  -3  -1  -6 8676.89 633.554   1
  -3  -1  -6 7457.77 746.914   3
  -3  -1  -7 30.9541 52.3194   1
  -3   1  -8 2708.85 387.523   1
  -3  -1  -8 2941.42 403.966   1
  -3   1  -9 6414.66 629.078   1
  -3  -1  -9 7015.88 649.091   1
  -3  -1 -10 1363.34 307.461   1
  -3   1 -10 1417.50 249.627   4
  -3   1 -10 1564.23 320.806   1
  -3   1 -11-3.43750 43.5670   1
  -3  -1 -11 6.50147 42.5831   1
  -3   1 -12 1564.29 351.680   1
  -3  -1 -12 2113.05 406.769   1
  -3   1 -13 1019.84 290.114   1
  -3  -1 -13 1167.44 320.621   1
  -3   1 -14 9.83838 52.9683   1
  -3  -1 -14 36.3374 71.2070   1
  -3  -1 -15 94.9784 127.950   1
  -3   1 -15 135.805 108.421   1
  -3  -1 -16 113.321 114.465   1
  -3   1 -16-73.4394 97.6769   1
  -3   1 -17-48.1898 78.9072   1
  -3  -1 -17-73.5831 98.7238   1
   3   2 -19 1027.12 466.914   2
   3  -2 -19 174.391 146.422   2
   3  -2 -18 117.654 75.5742   2
   3   2 -17 54.7377 77.3178   4
   3  -2 -17 96.3096 106.546   2
   3  -2 -16 188.262 123.346   4
   3  -2 -16 571.204 227.704   2
   3   2 -16 296.321 173.061   4
   3  -2 -15 167.972 96.0199   4
   3   2 -15 72.2345 62.2115   4
   3  -2 -15-88.0487 92.9103   2
   3  -2 -14 127.619 79.0820   2
   3  -2 -14 206.825 110.041   4
   3   2 -14 244.488 144.859   4
   3  -2 -13 397.640 174.270   4
   3   2 -13 535.093 197.712   4
   3  -2 -12 1260.69 287.045   4
   3   2 -12 1072.42 274.529   4
   3  -2 -11 242.179 116.795   4
   3   2 -11 255.977 134.386   4
   3   2 -10 3794.60 497.747   4
   3  -2 -10 3696.35 472.649   4
   3  -2  -9 3079.31 420.359   4
   3   2  -9 2809.77 419.151   4
   3  -2  -8 384.236 147.199   4
   3   2  -8 384.190 158.414   4
   3  -2  -7 19233.9 1001.72   4
   3   2  -7 20815.6 1097.85   4
   3  -2  -6 884.236 206.411   4
   3   2  -6 861.037 239.725   4
   3   2  -5 14125.2 856.082   4
   3  -2  -5 14900.1 851.275   4
   3   2  -4 13826.1 826.494   4
  -3   2   3 169.779 92.1430   3
   3   2  -3 122.126 71.5379   4
   3   2  -2 8685.55 619.262   4
  -3   2   2 8456.00 684.742   3
   3   2  -1 3057.56 359.294   4
  -3   2   1 3320.43 428.475   3
  -3   2   0 3796.64 465.048   3
  -3  -2   0 4189.02 503.765   3
   3   2   0 4157.45 419.207   4
  -3  -2  -1 996.810 244.574   3
  -3   2  -1 1114.06 263.302   3
   3   2   1 1057.63 203.161   4
  -3  -2  -2 959.687 245.770   3
  -3   2  -2 799.021 222.867   3
  -3   2  -3 3971.63 506.639   3
  -3  -2  -3 4870.24 567.859   3
  -3  -2  -4-10.4570 40.0185   1
  -3   2  -4 66.9894 106.393   3
  -3  -2  -4-26.9222 54.8951   3
  -3  -2  -5 12.2304 33.6906   1
  -3   2  -5 43.4818 90.0164   3
  -3  -2  -5-30.0371 51.9517   3
  -3  -2  -6 965.792 215.767   1
  -3  -2  -6 728.215 232.684   3
  -3  -2  -7 947.473 279.890   3
  -3  -2  -7 1604.13 289.291   1
  -3  -2  -8 2456.21 373.615   1
  -3  -2  -9 380.676 159.362   1
  -3   2  -9 250.596 133.018   1
  -3  -2 -10 1177.77 279.440   1
  -3   2 -10 1021.67 227.366   4
  -3   2 -10 1031.87 276.991   1
  -3  -2 -11 45.2122 54.7420   1
  -3   2 -11 77.9835 90.7205   4
  -3   2 -11 74.1061 78.7563   1
  -3  -2 -12 963.267 273.579   1
  -3   2 -12 406.780 178.944   1
  -3   2 -13 193.970 143.229   1
  -3  -2 -13 176.551 126.113   1
  -3  -2 -14 94.3267 41.2973   1
  -3   2 -14 83.5016 72.3536   1
  -3   2 -15 14.6489 61.1657   1
  -3  -2 -15-68.3396 95.8534   1
  -3   2 -16 41.9473 68.5988   1
  -3  -2 -16 0.35449 100.213   1
  -3  -2 -17-11.0611 68.8441   1
  -3   2 -17 11.2070 74.9277   1
   3  -3 -18 151.319 129.694   2
   3   3 -18-134.881 116.485   4
   3  -3 -17 198.810 142.636   2
   3   3 -17-10.7098 72.7664   4
   3   3 -16 81.7458 94.6776   4
   3  -3 -16 107.167 85.6372   2
   3  -3 -15-80.6372 78.4168   4
   3  -3 -15 91.8930 107.944   2
   3  -3 -14 216.916 128.796   4
   3  -3 -14 340.679 172.156   2
   3   3 -14 566.859 214.258   4
   3  -3 -13 75.4718 86.3687   2
   3  -3 -13 175.615 109.725   4
   3   3 -13 89.0246 93.4283   4
   3  -3 -12 3968.39 511.644   2
   3  -3 -12 4738.62 547.924   4
   3   3 -12 4480.66 576.779   4
   3  -3 -11 1130.66 268.729   4
   3   3 -11 1376.63 315.879   4
   3  -3 -10 8311.77 695.521   4
   3   3 -10 10062.7 819.801   4
   3  -3  -9 2605.31 384.778   4
   3   3  -9 2858.77 429.027   4
   3  -3  -8 1037.77 240.749   4
   3   3  -8 1060.24 249.480   4
   3   3  -7 757.393 212.493   4
   3   3  -6 232.728 132.920   4
   3   3  -5 6106.25 575.167   4
  -3   3   4 280.424 135.442   3
   3   3  -4 13.0178 60.4930   4
  -3   3   3 352.083 141.820   3
   3   3  -3 195.783 111.511   4
  -3   3   2 998.095 232.302   3
   3   3  -2 1414.96 257.605   4
  -3   3   1 791.591 210.492   3
   3   3  -1 709.085 175.725   4
  -3  -3   0 2122.46 393.803   3
   3   3   0 1815.83 285.608   4
  -3   3   0 1873.60 338.035   3
   3   3   1 12288.5 696.057   4
  -3   3  -1 11787.7 835.448   3
  -3  -3  -1 11665.7 850.424   3
  -3  -3  -2 294.674 137.067   3
  -3  -3  -2 607.872 139.246   1
   3   3   2 373.442 118.362   4
  -3   3  -2 637.132 203.839   3
  -3  -3  -3 1185.70 204.938   1
  -3   3  -3 1461.33 309.588   3
  -3  -3  -3 1217.37 293.089   3
  -3   3  -4 4691.00 573.958   3
  -3  -3  -4 3804.86 379.983   1
  -3  -3  -4 4162.70 540.729   3
  -3  -3  -5 30.9537 64.9090   3
  -3  -3  -5 53.9523 47.7267   1
  -3  -3  -6 1734.81 383.500   3
  -3  -3  -6 1542.04 274.508   1
  -3  -3  -7 426.173 153.480   1
  -3  -3  -7 298.343 169.095   3
  -3  -3  -8 85.3884 39.3979   1
  -3  -3  -9 493.541 195.160   1
  -3   3 -10-0.64573 48.3325   1
  -3   3 -10 76.9963 66.8182   4
  -3  -3 -10 38.7744 88.2005   1
  -3   3 -11 130.901 98.3832   4
  -3   3 -11 0.23123 35.2183   1
  -3  -3 -11 213.602 128.838   1
  -3  -3 -12 1256.33 321.593   1
  -3   3 -12 907.635 269.023   1
  -3  -3 -13 93.6274 96.9287   1
  -3   3 -13-48.0998 43.2613   1
  -3   3 -14 110.547 123.214   1
  -3  -3 -14 61.5030 95.7228   1
  -3  -3 -15 183.361 142.745   1
  -3   3 -15 81.8110 96.7089   1
  -3   3 -16 79.4719 99.4834   1
  -3  -3 -16 150.264 108.473   1
  -3  -3 -17-221.965 165.947   1
  -3   3 -17 167.779 140.394   1
   3   4 -18 104.801 108.788   4
   3  -4 -17 351.031 175.079   2
   3   4 -17 446.609 203.434   4
   3   4 -16 175.637 163.154   4
   3  -4 -16 156.990 91.5364   2
   3  -4 -15 5.96535 39.3350   2
   3   4 -15-19.2224 52.9511   4
   3  -4 -14 62.6610 100.742   2
   3   4 -14 88.8312 62.7743   4
   3   4 -13 142.582 134.262   4
   3  -4 -13 444.615 184.101   2
   3   4 -12-5.52302 84.3954   4
   3  -4 -12 239.588 131.590   2
   3  -4 -11 56.8831 32.4579   2
   3   4 -11 85.2031 101.366   4
   3  -4 -10 162.416 97.5515   2
   3   4 -10 60.5123 108.474   4
   3   4  -9 13106.6 940.326   4
   3   4  -8 74.8018 66.2564   4
   3   4  -7 98.8000 109.055   4
   3   4  -6 1189.34 266.233   4
  -3   4   5-41.7234 52.4208   3
   3   4  -5 6.67137 29.6857   4
  -3   4   4 1498.97 274.866   3
   3   4  -4 1251.80 255.317   4
  -3   4   3 1266.95 252.407   3
   3   4  -3 1284.68 251.242   4
   3   4  -2 420.574 137.009   4
  -3   4   2 389.667 146.183   3
   3   4  -1 957.890 208.925   4
  -3   4   1 1043.06 234.269   3
  -3  -4   0 51.6290 43.1797   1
   3   4   0 136.385 97.7353   4
  -3   4   0 224.339 136.548   3
  -3  -4  -1 928.702 249.197   3
  -3  -4  -1 738.094 141.811   1
   3   4   1 794.849 182.276   4
  -3   4  -1 1073.59 241.519   3
  -3  -4  -2 848.781 239.819   3
  -3  -4  -2 643.028 140.224   1
  -3   4  -2 611.296 192.071   3
   3   4   2 776.439 168.125   4
  -3  -4  -3 2002.87 262.501   1
   3   4   3 1796.33 254.098   4
  -3   4  -3 1409.27 305.804   3
  -3  -4  -3 2394.01 402.521   3
  -3  -4  -4 630.350 226.250   3
  -3  -4  -4 715.557 169.569   1
  -3  -4  -5 184.407 85.6146   1
  -3  -4  -5 246.745 147.334   3
  -3  -4  -6 369.340 144.975   1
  -3  -4  -6 417.459 183.407   3
  -3  -4  -7 483.772 168.907   1
  -3  -4  -7 207.627 141.162   3
  -3  -4  -8 1443.00 293.841   1
  -3  -4  -8 1591.47 367.994   3
  -3  -4  -9 61.6453 74.0017   1
  -3   4 -10 922.688 255.230   1
  -3   4 -10 908.052 230.857   4
  -3  -4 -10 952.736 253.350   1
  -3  -4 -11 64.5200 92.9032   1
  -3   4 -11 13.2658 53.8956   4
  -3   4 -11-71.5158 73.5021   1
  -3   4 -12 93.1072 105.512   4
  -3  -4 -12 199.654 152.023   1
  -3   4 -12 181.881 116.323   1
  -3   4 -13 438.119 206.466   1
  -3  -4 -13 725.200 255.155   1
  -3  -4 -14 111.459 112.785   1
  -3   4 -14 332.757 174.490   1
  -3   4 -15 231.098 148.240   1
  -3  -4 -15 119.740 117.292   1
  -3  -4 -16-52.8786 132.526   1
  -3   4 -16 95.0898 104.368   1
  -3   4 -17 223.145 161.581   1
   3   5 -18 674.476 263.417   4
   3   5 -17 478.751 227.673   4
   3   5 -16 340.590 185.673   4
   3   5 -15-9.06618 61.5341   4
   3  -5 -14 4.32083 30.6605   2
   3   5 -14 359.832 191.621   4
   3  -5 -13 9.14857 48.0271   2
   3   5 -13-65.9271 80.2868   4
   3  -5 -12 117.985 82.5487   2
   3   5 -12 158.198 115.868   4
   3  -5 -11 420.277 152.116   2
   3   5 -11 236.870 117.318   4
   3  -5 -10 706.106 182.035   2
   3   5 -10 559.575 195.498   4
   3  -5  -9 1997.52 289.106   2
   3   5  -9 2025.90 376.382   4
   3  -5  -8 4322.81 396.800   2
   3   5  -8 4107.76 531.470   4
   3  -5  -7 4206.51 353.945   2
   3   5  -7 3779.32 488.908   4
  -3   5   6 160.951 85.5785   3
   3   5  -6 302.508 135.006   4
   3  -5  -6 208.305 78.6862   2
   3   5  -5 4032.63 475.897   4
   3  -5  -5 4170.47 278.739   2
  -3   5   5 3815.87 430.677   3
  -3   5   4 997.336 225.366   3
  -3  -5   4 871.187 78.3923   1
   3  -5  -4 1017.87 116.469   2
   3   5  -4 760.948 205.985   4
   3   5  -3 6531.67 586.802   4
  -3  -5   3 6337.01 256.334   1
   3  -5  -3 5607.87 210.792   2
  -3   5   3 6708.65 574.203   3
  -3  -5   2 54.2594 29.8954   1
   3   5  -2 163.454 69.7851   4
  -3   5   2 68.3611 55.8533   3
  -3  -5   1 414.461 89.1152   1
  -3   5   1 237.952 111.467   3
   3   5  -1 152.100 80.2911   4
  -3  -5   0 3615.66 280.752   1
   3   5   0 3168.96 375.608   4
  -3   5   0 3474.33 437.821   3
  -3  -5  -1 871.354 149.045   1
  -3  -5  -1 725.255 225.500   3
  -3   5  -1 820.835 230.148   3
   3   5   1 1021.26 208.083   4
  -3  -5  -2 269.201 133.603   3
  -3  -5  -2 228.758 80.1253   1
  -3   5  -2 128.920 136.040   3
   3   5   2 253.154 108.153   4
  -3  -5  -3-42.8860 61.5372   3
  -3  -5  -3 136.121 67.3646   1
   3   5   3 158.865 81.9377   4
  -3  -5  -4-46.3086 28.0056   1
   3   5   4 46.1527 49.7177   4
  -3  -5  -4 18.9900 107.149   3
  -3  -5  -5 31.4645 39.8707   1
  -3  -5  -5 55.5866 93.3104   3
  -3  -5  -6 2095.15 317.135   1
  -3  -5  -6 2170.33 411.587   3
  -3  -5  -7 110.949 132.238   3
  -3  -5  -7 191.156 93.6560   1
  -3  -5  -8 28.8599 104.568   3
  -3  -5  -8 123.253 94.4207   1
  -3  -5  -9 503.668 178.776   1
  -3   5  -9 410.487 165.863   4
  -3  -5 -10 46.8107 63.4361   1
  -3   5 -10-22.2277 61.1760   4
  -3   5 -11 100.330 75.9908   1
  -3   5 -11-43.2225 59.6686   4
  -3  -5 -11 122.394 117.876   1
  -3  -5 -12-26.3829 58.4028   1
  -3   5 -12 80.3310 109.202   4
  -3   5 -12 67.0008 103.556   1
  -3  -5 -13 123.330 109.513   1
  -3   5 -13-43.9032 67.6216   1
  -3  -5 -14 46.3225 78.4877   1
  -3   5 -14 92.4581 97.1556   1
  -3   5 -15 248.386 143.056   1
  -3  -5 -15 289.401 213.748   1
  -3   5 -16 163.183 137.872   1
  -3   5 -17-27.6921 65.6433   1
   3   6 -18 144.369 102.493   4
   3   6 -17 348.824 230.752   4
   3   6 -16-6.58882 80.0024   4
   3   6 -15 347.236 184.404   4
   3   6 -14-4.51336 78.1534   4
   3   6 -13 179.616 127.444   4
   3   6 -12 469.424 188.366   4
   3   6 -11 154.387 133.801   4
   3   6 -10 78.3596 99.5394   4
   3   6  -9 496.256 195.089   4
   3   6  -8 6319.31 657.322   4
  -3   6   8 8007.85 614.620   3
  -3   6   7-95.5730 67.6423   3
   3   6  -7-6.31172 63.0283   4
   3   6  -6 5260.61 570.748   4
  -3   6   6 5548.47 497.803   3
   3   6  -5 205.015 106.230   4
  -3   6   5 38.6546 43.5116   3
  -3   6   4 647.753 174.801   3
   3   6  -4 757.670 211.657   4
   3   6  -3 7219.67 620.412   4
  -3   6   3 6470.67 554.394   3
  -3  -6   2 1960.15 150.566   1
   3   6  -2 2329.29 346.502   4
  -3   6   2 2235.13 332.574   3
  -3  -6   1 1089.67 133.480   1
  -3   6   1 924.568 214.317   3
   3   6  -1 1012.31 220.176   4
  -3  -6   0 235.103 71.1007   1
  -3   6   0 148.333 85.7818   3
   3   6   0 204.923 100.475   4
  -3  -6  -1 7488.57 436.260   1
   3   6   1 7215.28 560.794   4
  -3  -6  -1 6679.45 675.025   3
  -3  -6  -2 113.327 84.8531   3
  -3  -6  -2 7.27206 38.2942   1
   3   6   2 16.7268 28.9713   4
  -3  -6  -3 6.90098 59.9290   3
   3   6   3 221.772 97.7773   4
  -3  -6  -3 178.725 78.5642   1
   3   6   4 6.19244 30.9267   4
  -3  -6  -4 98.9662 98.7779   3
  -3  -6  -4 39.1920 42.8924   1
   3   6   5 2832.25 299.779   4
  -3  -6  -5 2838.14 358.233   1
  -3  -6  -5 2945.58 473.739   3
  -3  -6  -6 149.217 98.6575   1
  -3  -6  -6 312.228 168.024   3
  -3  -6  -7 931.985 236.342   1
  -3  -6  -7 1242.55 309.882   3
  -3  -6  -8 521.854 186.901   1
  -3  -6  -8 294.637 142.405   3
  -3   6  -9 459.729 180.429   4
  -3  -6  -9 422.546 170.354   1
  -3  -6 -10-2.41063 46.6782   1
  -3   6 -10 102.624 103.266   4
  -3   6 -11 15.4903 49.1436   1
  -3  -6 -11 6.56682 40.5060   1
  -3   6 -12-89.5445 80.9948   4
  -3   6 -12 121.946 102.661   1
  -3  -6 -12-177.911 127.620   1
  -3  -6 -13 197.885 145.484   1
  -3   6 -13 13.8212 45.0067   4
  -3   6 -13 36.9207 102.267   1
  -3   6 -14 248.081 156.079   1
  -3   6 -15 109.469 89.1603   1
  -3   6 -16 48.2889 85.1903   1
  -3   6 -17-55.9564 90.0187   1
   3   7 -17 184.272 146.307   4
   3   7 -16 701.432 279.381   4
   3   7 -15 550.587 233.812   4
   3   7 -14 625.404 243.427   4
   3   7 -13 714.223 263.268   4
   3   7 -12 103.748 81.1784   4
   3   7 -11-66.4603 81.0786   4
   3   7 -10 442.674 190.288   4
   3   7  -9 1741.13 360.709   4
   3   7  -8 2684.56 439.713   4
   3   7  -7 3490.40 490.374   4
  -3   7   7 3859.32 395.524   3
   3   7  -6 816.166 238.814   4
  -3   7   6 912.039 195.456   3
  -3   7   5 84.7494 74.0740   3
   3   7  -5 245.926 146.605   4
  -3   7   4 181.793 98.7184   3
   3   7  -4 200.801 116.855   4
  -3   7   3 1477.36 256.494   3
   3   7  -3 1737.00 313.366   4
  -3   7   2 3922.58 434.255   3
   3   7  -2 3574.16 435.417   4
  -3   7   1 2076.73 327.115   3
   3   7  -1 2442.39 349.389   4
  -3  -7   0 6698.26 375.867   1
   3   7   0 6294.47 551.672   4
  -3  -7  -1 1770.24 363.367   3
  -3  -7  -1 1716.78 213.935   1
   3   7   1 1635.19 273.887   4
  -3  -7  -2 88.5056 85.1005   3
  -3  -7  -2 15.9951 44.7671   1
   3   7   2-30.6891 61.1346   4
  -3  -7  -3 266.951 143.219   3
  -3  -7  -3 373.221 116.861   1
   3   7   3 344.121 118.517   4
  -3  -7  -4 1794.96 271.397   1
   3   7   4 1733.10 252.153   4
  -3  -7  -4 1769.69 366.368   3
  -3  -7  -5 23.9566 44.1157   1
   3   7   5 37.6872 37.0197   4
  -3  -7  -5-19.5791 67.9573   3
  -3  -7  -6-2.87438 31.9914   1
  -3  -7  -6 20.6634 41.1302   3
  -3  -7  -7-9.00561 32.6554   1
  -3  -7  -7 584.548 248.938   3
  -3  -7  -8 186.525 116.813   1
  -3   7  -8 57.0370 55.5714   4
  -3  -7  -8 81.2162 91.7291   3
  -3   7  -9 16.8389 50.3611   4
  -3  -7  -9 166.137 126.260   1
  -3   7 -10 12.5970 37.9165   2
  -3   7 -10 209.770 115.426   4
  -3  -7 -10 258.940 129.133   1
  -3   7 -11 88.3388 81.1475   2
  -3   7 -11 110.417 107.439   4
  -3   7 -12 274.012 153.606   2
  -3   7 -12 94.7310 83.4300   4
  -3   7 -12 224.798 153.564   1
  -3   7 -13-135.609 107.323   2
  -3   7 -13-12.6016 46.4983   4
  -3   7 -14 40.2437 65.1316   2
  -3   7 -14 49.4119 90.7979   1
  -3   7 -15 88.5687 102.209   1
  -3   7 -16 390.470 205.054   1
   3   8 -17-28.8327 73.9739   4
   3   8 -16 114.831 68.2343   4
   3   8 -15-7.54216 69.1061   4
   3   8 -14 284.552 173.296   4
   3   8 -13 123.572 137.081   4
   3   8 -12 95.3317 87.4143   4
   3   8 -11 106.306 123.200   4
   3   8 -10 55.4013 88.6863   4
   3   8  -9 699.794 230.860   4
   3   8  -8 373.137 169.028   4
   3   8  -7 5141.96 602.044   4
   3   8  -6 601.882 205.422   4
  -3   8   5 1850.85 268.316   3
   3   8  -5 2188.39 375.074   4
   3   8  -4 4706.89 536.165   4
  -3   8   4 4269.10 421.253   3
  -3   8   3 25.2162 38.9834   3
   3   8  -3 70.2518 67.1224   4
   3   8  -2 451.843 160.079   4
   3   8  -1 611.690 185.520   4
   3   8   0 4585.32 481.940   4
  -3  -8  -1-3.17268 107.586   3
   3   8   1-31.8310 52.8087   4
  -3  -8  -2 607.940 217.036   3
   3   8   2 631.308 172.014   4
  -3  -8  -3 2092.36 395.250   3
   3   8   3 3153.19 366.988   4
   3   8   4 169.945 77.2515   4
  -3  -8  -4 63.1529 74.0787   3
   3   8   5 152.746 69.2384   4
  -3  -8  -5 115.725 115.428   3
  -3  -8  -6 390.786 180.944   3
  -3  -8  -7-19.1315 77.9333   3
  -3   8  -8 1135.22 297.988   4
  -3  -8  -8 1442.83 364.665   3
  -3   8  -9-1.61010 57.5580   2
  -3   8  -9 111.898 113.213   4
  -3   8 -10 299.056 132.922   2
  -3   8 -10 455.346 200.668   4
  -3   8 -11-7.67564 39.2356   2
  -3   8 -11 43.7657 56.7281   4
  -3   8 -12 28.2339 114.738   1
  -3   8 -12 203.587 130.503   4
  -3   8 -12 94.7746 85.3220   2
  -3   8 -13 285.265 154.406   2
  -3   8 -13 457.141 202.943   4
  -3   8 -13 202.088 138.894   1
  -3   8 -14-53.7959 75.8528   4
  -3   8 -14 102.689 124.486   1
  -3   8 -15 357.628 197.395   1
  -3   8 -16 41.5501 82.3048   1
   3   9 -16 1105.22 379.666   4
   3   9 -15 863.206 308.979   4
   3   9 -14 175.476 121.296   4
   3   9 -13 1634.11 404.069   4
   3   9 -12 458.044 207.664   4
   3   9 -11-166.944 127.699   4
   3   9 -10-24.9289 83.8221   4
   3   9  -9 88.5273 83.3242   4
   3   9  -8 125.993 112.808   4
   3   9  -7 51.8011 53.0609   4
   3   9  -6 1414.02 320.337   4
   3   9  -5 722.087 221.328   4
   3   9  -4-5.03553 92.4384   4
   3   9  -3 130.702 92.6516   4
   3   9  -2 34.7940 51.2673   4
   3   9  -1 119.382 99.1908   4
   3   9   0 28.9057 75.7387   4
   3   9   1-21.4170 63.5109   4
  -3  -9  -2 2844.86 478.541   3
   3   9   2 2771.63 365.372   4
  -3  -9  -3 102.950 104.839   3
   3   9   3 138.351 88.6251   4
   3   9   4 612.415 156.557   4
  -3  -9  -4 439.992 184.116   3
  -3  -9  -5 2655.79 471.238   3
  -3  -9  -6 757.549 255.098   3
  -3  -9  -7 263.811 161.392   3
  -3   9  -7 535.651 216.376   4
  -3   9  -8 542.563 204.811   4
  -3  -9  -8 292.276 168.637   3
  -3   9  -9 210.489 131.180   4
  -3   9 -10 487.688 209.114   4
  -3   9 -11 53.1312 76.6905   4
  -3   9 -12 433.889 217.242   4
  -3   9 -13 76.4691 89.1372   4
  -3   9 -13 46.7853 77.0949   1
  -3   9 -14 162.639 128.279   4
  -3   9 -14 110.631 109.620   1
  -3   9 -15 35.3499 69.9942   1
   3  10 -16 193.772 165.274   4
   3  10 -15-207.630 156.654   4
   3  10 -14 249.889 170.864   4
   3  10 -13 471.458 213.055   4
   3  10 -12 195.643 141.392   4
   3  10 -11 124.673 148.358   4
   3  10 -10 340.261 175.444   4
   3  10  -9 402.940 182.461   4
   3  10  -8 133.833 114.925   4
   3  10  -7 793.661 256.263   4
   3  10  -6-73.6738 80.8134   4
   3  10  -5 498.796 197.891   4
   3  10  -4 702.357 215.709   4
   3  10  -3 6034.10 635.445   4
   3  10  -2 2017.93 355.435   4
   3  10  -1 5542.48 576.493   4
   3  10   0 48.1138 59.1556   4
   3  10   1 403.627 148.227   4
  -3 -10  -2 1002.21 288.059   3
   3  10   2 785.669 196.588   4
  -3 -10  -3-87.8851 89.9203   3
   3  10   3 79.6976 70.9048   4
  -3 -10  -4 239.112 134.927   3
   3  10   4 393.079 132.164   4
  -3 -10  -5-95.1468 93.8844   3
  -3  10  -6 379.413 169.002   4
  -3 -10  -6 507.615 202.027   3
  -3 -10  -7 156.291 123.854   3
  -3  10  -7 79.4842 127.375   4
  -3  10  -8 1469.09 364.790   4
  -3 -10  -8 1436.76 357.014   3
  -3  10  -9 168.753 121.258   4
  -3  10 -10-8.34765 45.3877   4
  -3  10 -11 84.7185 97.9639   4
  -3  10 -12 57.4736 43.8471   4
  -3  10 -13 70.8457 76.6760   4
  -3  10 -13 254.344 163.136   1
  -3  10 -14 46.5599 77.8234   4
  -3  10 -14 20.6576 59.4288   1
  -3  10 -15-247.843 163.731   1
   3  11 -15 142.404 157.584   4
   3  11 -14 1428.94 400.495   4
   3  11 -13-60.4627 91.7154   4
   3  11 -12 37.9245 46.6645   4
   3  11 -11-49.9556 70.5295   4
   3  11 -10-127.413 115.755   4
   3  11  -9 166.331 129.481   4
   3  11  -8 43.5586 69.6867   4
   3  11  -7 579.371 211.911   4
   3  11  -6 232.939 129.782   4
   3  11  -5 281.994 157.823   4
   3  11  -4 2023.69 385.727   4
   3  11  -3 75.9733 87.4901   4
   3  11  -2-158.389 106.361   4
   3  11  -1 5122.97 579.722   4
   3  11   0 5664.41 588.591   4
   3  11   1 368.500 157.200   4
   3  11   2 5293.84 538.995   4
  -3 -11  -2 5794.17 706.442   3
  -3 -11  -3 195.890 156.538   3
   3  11   3 418.029 141.064   4
  -3 -11  -4-23.6845 110.004   3
  -3  11  -5 426.468 196.383   4
  -3 -11  -5 529.481 238.609   3
  -3  11  -6 1275.47 343.639   4
  -3 -11  -6 1265.16 332.382   3
  -3  11  -7-113.850 106.168   4
  -3 -11  -7 129.442 56.2094   3
  -3  11  -8 76.3033 60.3694   4
  -3 -11  -8 156.600 126.589   3
  -3  11  -9 600.094 246.254   4
  -3  11 -10 13.8196 99.7798   4
  -3  11 -11 19.1930 88.5226   4
  -3  11 -12-371.357 194.982   4
  -3  11 -13 97.4379 118.448   1
  -3  11 -13 21.3152 104.580   4
  -3  11 -14-25.7326 60.1555   4
  -3  11 -14-35.2958 67.4794   1
   3  12 -14-70.0845 99.0929   4
   3  12 -13-50.1621 83.6743   4
   3  12 -12 728.218 298.344   4
   3  12 -11 163.985 131.325   4
   3  12 -10 1686.59 402.940   4
   3  12  -9 338.718 199.015   4
   3  12  -8 179.084 130.524   4
   3  12  -7 40.5263 101.839   4
   3  12  -6 316.354 165.740   4
   3  12  -5-58.7536 74.9709   4
   3  12  -4-3.48962 50.3351   4
   3  12  -3-21.5863 49.9368   4
   3  12  -2 158.797 108.872   4
   3  12  -1 726.176 217.711   4
   3  12   0 1194.54 283.659   4
   3  12   1 148.749 99.1664   4
  -3 -12  -2 425.693 199.695   3
   3  12   2 503.722 174.086   4
  -3 -12  -3 1399.49 350.566   3
  -3 -12  -4 2332.42 453.350   3
  -3  12  -4 1967.04 424.245   4
  -3  12  -5 2747.88 506.651   4
  -3 -12  -5 3158.81 529.948   3
  -3  12  -6 730.157 263.310   4
  -3 -12  -6 1231.84 322.902   3
  -3  12  -7-60.3306 85.3642   4
  -3  12  -8 2569.10 498.023   4
  -3  12  -9 38.9884 48.5984   4
  -3  12 -10 18.6026 79.8001   4
  -3  12 -11-24.7775 63.0074   4
  -3  12 -12 62.0156 78.0260   4
  -3  12 -13 308.008 181.092   1
  -3  12 -13-5.03477 49.5040   4
   3  13 -13 116.149 123.556   4
   3  13 -12 182.384 176.928   4
   3  13 -11-175.394 143.716   4
   3  13 -10 290.763 154.488   4
   3  13  -9 60.3456 101.113   4
   3  13  -8 240.520 146.791   4
   3  13  -7 267.573 167.218   4
   3  13  -6 450.611 203.118   4
   3  13  -5 1052.05 287.665   4
   3  13  -4 240.056 156.679   4
   3  13  -3-27.6513 44.8386   4
   3  13  -2 430.401 183.876   4
   3  13  -1 526.056 199.653   4
   3  13   0-95.3268 85.9648   4
  -3 -13  -1 172.804 137.404   3
   3  13   1 489.375 183.105   4
  -3 -13  -2 25.0315 89.4308   3
   3  13   2 236.349 128.667   4
  -3 -13  -3-33.7952 64.8595   3
  -3  13  -3 116.387 136.171   4
  -3  13  -4 1028.40 311.143   4
  -3 -13  -4 762.576 273.958   3
  -3  13  -5 460.108 211.714   4
  -3  13  -6 499.116 229.378   4
  -3  13  -7 555.440 217.079   4
  -3  13  -8 624.354 252.465   4
  -3  13  -9-95.1270 105.327   4
  -3  13 -10 601.414 262.681   4
  -3  13 -11 793.450 306.875   4
  -3  13 -12-11.4854 54.9955   4
   3  14 -12-19.8864 70.5172   4
   3  14 -11-0.37342 35.6786   4
   3  14 -10-71.4435 97.0244   4
   3  14  -9-214.086 152.912   4
   3  14  -8-18.3502 137.221   4
   3  14  -7 322.360 182.031   4
   3  14  -6-63.2953 81.9155   4
   3  14  -5 1440.30 366.901   4
   3  14  -4 559.226 217.538   4
   3  14  -3 172.779 113.535   4
   3  14  -2 1027.29 288.080   4
   3  14  -1 440.711 182.439   4
   3  14   0 1199.17 299.119   4
  -3 -14  -1 150.723 128.738   3
  -3  14  -1 139.144 108.443   4
   3  14   1 155.942 115.863   4
  -3 -14  -2 81.3764 100.478   3
  -3  14  -2 56.9012 83.9474   4
  -3  14  -3-3.54160 113.149   4
  -3  14  -4 62.8557 74.6221   4
  -3  14  -5 80.6242 115.589   4
  -3  14  -6 305.245 219.492   4
  -3  14  -7 212.388 133.738   4
  -3  14  -8 77.9727 76.6726   4
  -3  14  -9 198.099 145.021   4
  -3  14 -10 47.6420 69.0026   4
  -3  14 -11 241.069 167.468   4
   3  15 -11 47.1434 86.2073   4
   3  15 -10 32.7625 78.3932   4
   3  15  -9 475.388 231.450   4
   3  15  -8 62.4250 85.0275   4
   3  15  -7-58.4170 104.111   4
   3  15  -6 191.754 149.434   4
   3  15  -5 250.938 160.532   4
   3  15  -4 236.298 144.115   4
   3  15  -3 912.086 287.006   4
   3  15  -2-85.5997 92.4455   4
  -3  15   1 199.852 170.907   4
   3  15  -1 289.259 161.572   4
  -3  15   0 239.087 158.030   4
   3  15   0 87.0762 88.8136   4
  -3  15  -1 186.411 140.975   4
  -3  15  -2 95.0181 81.1153   4
  -3  15  -3 120.479 110.455   4
  -3  15  -4 274.378 181.963   4
  -3  15  -5 190.298 144.613   4
  -3  15  -6 4.71522 50.9563   4
  -3  15  -7-216.402 159.608   4
  -3  15  -8 51.8782 88.7564   4
  -3  15  -9 14.1956 81.1458   4
  -3  15 -10 480.338 244.410   4
   3  16  -9 396.973 215.758   4
   3  16  -8 478.959 231.508   4
   3  16  -7 124.934 123.290   4
   3  16  -6 397.763 218.202   4
   3  16  -5 1831.21 427.843   4
  -3  16   4 88.3098 106.233   4
   3  16  -4 175.350 119.337   4
  -3  16   3 164.002 141.683   4
   3  16  -3-151.415 123.438   4
  -3  16   2 660.551 265.889   4
   3  16  -2 426.492 200.778   4
  -3  16   1 578.799 245.134   4
   3  16  -1 490.325 208.081   4
  -3  16   0 48.8545 114.603   4
   3  16   0-130.689 113.513   4
  -3  16  -1 3.92017 46.8524   4
  -3  16  -2 215.298 152.862   4
  -3  16  -3 244.391 167.008   4
  -3  16  -4 437.487 215.420   4
  -3  16  -5-45.8046 60.3622   4
  -3  16  -6 119.701 116.104   4
  -3  16  -7 403.817 238.965   4
  -3  16  -8-48.2509 86.9734   4
   3  17  -7 57.7370 89.3618   4
  -3  17   6 369.000 228.217   4
   3  17  -6 133.434 127.925   4
  -3  17   5 278.032 183.490   4
   3  17  -5 656.999 262.719   4
  -3  17   4 1062.74 363.660   4
   3  17  -4 784.968 290.280   4
  -3  17   3 177.281 159.353   4
   3  17  -3 662.454 247.334   4
  -3  17   2 156.187 127.853   4
   3  17  -2 284.624 168.202   4
  -3  17   1-142.108 133.832   4
   3  17  -1 58.6658 83.3743   4
  -3  17   0 12.8107 59.1668   4
  -3  17  -1 15.2036 58.3876   4
  -3  17  -2 163.763 161.079   4
  -3  17  -3 676.742 291.590   4
  -3  17  -4-66.6818 99.1741   4
  -3  17  -5 15.2096 63.8211   4
  -3  17  -6 204.047 165.223   4
  -3  18   4 104.573 125.684   4
   3  18  -4-23.5071 63.0440   4
  -3  18   3 76.3333 104.763   4
   3  18  -3 64.1882 88.5980   4
  -3  18   2 121.363 131.134   4
   3  18  -2-32.6567 54.1322   4
  -3  18   1 123.677 131.396   4
  -3  18   0 373.434 231.671   4
  -3  18  -1 193.968 186.821   4
  -3  18  -2 763.678 305.555   4
  -3  18  -3 868.601 333.818   4
   4   0 -17-325.352 182.063   4
   4   0 -16 78.1775 92.7013   4
   4   0 -15-11.9399 46.4041   4
   4   0 -14 526.452 223.453   4
   4   0 -13 2.55420 39.0316   4
   4   0 -12 163.524 138.776   4
   4   0 -11-26.0155 66.0020   4
   4   0 -10 890.670 275.099   4
   4   0  -9-21.5780 36.4950   4
   4   0  -8-59.6405 72.1169   4
   4   0  -7 23.3733 78.9642   4
   4   0  -6 108.261 113.304   4
   4   0  -5 48.8673 49.1659   4
   4   0  -4 1466.24 304.646   4
  -4   0   3 14.4144 55.7416   3
   4   0  -3-46.8519 86.2906   4
  -4   0   2 284.461 150.996   3
  -4   0   1 44.6171 98.2218   3
  -4   0   0 24.8211 40.6893   3
  -4   0  -1 75.5425 110.484   3
  -4   0  -2 395.276 177.249   3
  -4   0  -3-89.1583 85.9904   3
  -4   0  -4 1068.85 319.344   3
  -4   0  -5 55.8667 84.6889   3
  -4   0  -6 51.1688 79.2239   3
  -4   0  -7-15.5600 42.6173   1
  -4   0  -8 131.895 109.266   1
  -4   0  -9 5.49056 62.2765   1
  -4   0 -10 1433.51 340.120   1
  -4   0 -11 0.82847 34.2945   1
  -4   0 -12 6231.38 752.727   1
  -4   0 -13 210.649 167.515   1
  -4   0 -14 466.361 215.663   1
  -4   0 -15 121.345 122.208   1
  -4   0 -16 243.246 174.642   1
   4   1 -17 388.699 185.558   4
   4  -1 -17 119.818 98.6635   4
   4  -1 -16 476.074 211.759   4
   4   1 -16 193.704 141.733   4
   4  -1 -15 101.337 99.6411   4
   4   1 -15 87.1412 89.9226   4
   4  -1 -14 285.243 148.364   4
   4   1 -14 128.681 71.0702   4
   4  -1 -13 304.395 161.954   4
   4   1 -13 603.619 233.540   4
   4  -1 -12 449.333 199.488   4
   4   1 -12 469.472 205.837   4
   4  -1 -11 695.419 229.967   4
   4   1 -11 1530.33 353.353   4
   4  -1 -10 106.522 141.615   4
   4   1 -10-56.0869 87.7410   4
   4  -1  -9 283.564 145.262   4
   4   1  -9 198.420 123.249   4
   4  -1  -8 1848.79 361.501   4
   4   1  -8 2256.70 412.635   4
   4  -1  -7 411.733 183.654   4
   4   1  -7 78.0466 72.2170   4
   4  -1  -6 1749.08 338.890   4
   4   1  -6 1830.61 344.027   4
   4  -1  -5 4991.15 568.374   4
   4   1  -5 4976.45 578.416   4
  -4   1   4 961.427 285.526   3
   4   1  -4 908.968 237.016   4
  -4   1   3 126.018 60.0995   3
  -4  -1   3 400.585 199.400   3
   4   1  -3 116.320 100.022   4
   4   1  -2 4667.36 530.160   4
  -4   1   2 3738.88 552.662   3
  -4  -1   2 3815.81 562.500   3
  -4   1   1 206.166 164.788   3
  -4  -1   1 431.311 195.690   3
   4   1  -1 523.192 174.464   4
  -4  -1   0 799.951 245.572   3
  -4   1   0 923.918 273.256   3
  -4   1  -1 201.572 113.030   3
  -4  -1  -1 69.3809 97.9636   3
  -4   1  -2 1301.67 333.517   3
  -4  -1  -2 1504.90 365.755   3
  -4   1  -3 145.723 70.0701   3
  -4  -1  -3 30.1094 44.9300   3
  -4   1  -4 509.096 248.111   3
  -4  -1  -4-1.74716 53.8542   3
  -4   1  -5 373.170 204.000   3
  -4  -1  -5 395.352 166.655   3
  -4  -1  -6 49.3686 64.6241   1
  -4   1  -6-8.90365 49.0466   3
  -4  -1  -6 55.3017 82.3285   3
  -4  -1  -7 576.933 198.797   1
  -4  -1  -7 532.089 238.051   3
  -4   1  -8 1022.22 267.460   1
  -4  -1  -8 941.006 247.470   1
  -4   1  -9 1310.43 328.371   1
  -4  -1  -9 2105.03 391.101   1
  -4   1 -10-133.017 106.849   1
  -4  -1 -10-14.3938 38.3492   1
  -4  -1 -11 351.228 177.654   1
  -4   1 -11 232.661 135.940   1
  -4  -1 -12 1430.70 363.883   1
  -4   1 -12 762.565 263.489   1
  -4   1 -13 341.322 182.394   1
  -4  -1 -13 63.8261 115.480   1
  -4   1 -14 226.900 153.884   1
  -4  -1 -14 3.78849 102.877   1
  -4   1 -15 116.503 129.812   1
  -4  -1 -15 663.387 276.009   1
   4   2 -17 568.795 242.343   4
   4  -2 -16 170.680 149.924   4
   4   2 -16 110.301 114.002   4
   4  -2 -15 95.9510 88.5600   4
   4   2 -15-161.003 129.744   4
   4  -2 -14 80.7669 91.5151   4
   4   2 -14 290.992 170.857   4
   4  -2 -13 93.8508 104.989   4
   4   2 -13 85.5992 87.6236   4
   4  -2 -12 90.4376 90.4383   4
   4   2 -12 243.708 162.228   4
   4  -2 -11-113.334 98.5587   4
   4   2 -11-79.5484 125.539   4
   4  -2 -10 318.113 156.042   4
   4   2 -10 290.121 171.894   4
   4  -2  -9 2078.10 389.062   4
   4   2  -9 2047.77 397.374   4
   4  -2  -8 347.659 177.480   4
   4   2  -8 113.363 102.577   4
   4   2  -7 1754.82 350.326   4
   4   2  -6 2117.00 404.068   4
  -4   2   5 1646.65 365.241   3
   4   2  -5 2293.47 397.407   4
   4   2  -4 7021.03 677.383   4
  -4   2   4 7263.04 756.366   3
  -4   2   3 126.868 103.230   3
   4   2  -3 311.938 133.316   4
   4   2  -2 4799.54 535.418   4
  -4   2   2 4457.46 590.520   3
  -4  -2   2 4866.43 645.597   3
   4   2  -1 4261.46 495.089   4
  -4   2   1 4154.48 572.631   3
  -4  -2   1 4724.52 628.824   3
  -4  -2   0 314.910 176.805   3
   4   2   0 238.455 123.326   4
  -4   2   0 115.041 112.834   3
  -4  -2  -1 2431.93 452.376   3
  -4   2  -1 3104.45 511.263   3
  -4   2  -2 343.385 174.018   3
  -4  -2  -2 249.451 99.7714   3
  -4   2  -3 386.091 175.234   3
  -4  -2  -3 228.449 142.099   3
  -4  -2  -4 220.658 104.049   1
  -4   2  -4-141.431 119.435   3
  -4  -2  -4 160.130 148.432   3
  -4  -2  -5-37.1384 65.2253   1
  -4   2  -5 306.926 197.551   3
  -4  -2  -5 99.2715 141.904   3
  -4  -2  -6 270.795 128.751   1
  -4  -2  -6 145.978 125.588   3
  -4  -2  -7 20.0750 66.7251   3
  -4  -2  -7 136.327 106.895   1
  -4  -2  -8 249.697 136.423   1
  -4   2  -9 432.217 201.626   1
  -4  -2  -9 433.670 173.729   1
  -4  -2 -10 138.148 70.9404   1
  -4   2 -10 239.176 155.165   1
  -4  -2 -11 462.592 201.623   1
  -4   2 -11 372.600 178.034   1
  -4  -2 -12 646.684 240.212   1
  -4   2 -12 523.574 236.276   1
  -4  -2 -13 95.4985 144.435   1
  -4   2 -13 165.147 110.710   1
  -4   2 -14 12.3154 56.2345   1
  -4  -2 -14 179.522 154.532   1
  -4  -2 -15-0.75124 74.9493   1
  -4   2 -15 104.949 82.3635   1
   4   3 -17 200.583 150.922   4
   4   3 -16 113.229 117.609   4
   4   3 -15-134.957 124.298   4
   4   3 -14 487.845 207.077   4
   4   3 -13 134.587 119.087   4
   4   3 -12-160.056 124.231   4
   4   3 -11 805.301 262.020   4
   4   3 -10-111.354 101.635   4
   4   3  -9 1598.20 360.095   4
   4   3  -8 1185.68 307.947   4
   4   3  -7 10789.7 894.001   4
  -4   3   6 574.704 234.053   3
   4   3  -6 525.263 215.519   4
  -4   3   5 174.672 117.507   3
   4   3  -5 35.7499 130.351   4
  -4   3   4 1476.43 340.578   3
   4   3  -4 1943.02 356.910   4
  -4   3   3 1154.15 301.153   3
   4   3  -3 1140.53 269.500   4
  -4  -3   2 2411.35 458.800   3
   4   3  -2 1927.10 351.240   4
  -4   3   2 1460.44 340.433   3
  -4  -3   1 35.1705 70.9161   3
   4   3  -1 69.2366 66.5284   4
  -4   3   1-25.5857 84.6959   3
  -4  -3   0 726.367 245.947   3
   4   3   0 422.925 154.772   4
  -4   3   0 499.729 208.089   3
  -4  -3  -1-2.74778 42.5650   3
  -4   3  -1 104.294 88.2230   3
  -4   3  -2 497.396 217.092   3
  -4  -3  -2 96.7442 58.3660   3
  -4  -3  -3 452.128 148.243   1
  -4   3  -3 302.430 163.734   3
  -4  -3  -3 459.608 205.760   3
  -4  -3  -4 2444.16 345.941   1
  -4   3  -4 2074.78 438.987   3
  -4  -3  -4 2318.82 471.032   3
  -4  -3  -5 47.3990 63.5946   1
  -4  -3  -5 35.2352 89.5759   3
  -4  -3  -6 193.852 136.186   3
  -4  -3  -6 521.133 182.763   1
  -4  -3  -7-10.5304 91.5363   3
  -4  -3  -7 167.100 111.293   1
  -4  -3  -8 37.7639 93.2244   1
  -4  -3  -8 85.1779 170.151   3
  -4  -3  -9 135.846 103.542   1
  -4  -3 -10-96.5472 92.2657   1
  -4   3 -10 73.7928 69.4993   1
  -4  -3 -11-164.236 122.946   1
  -4   3 -11 39.8297 47.4825   1
  -4   3 -12 184.662 109.744   1
  -4  -3 -12 153.031 102.530   1
  -4   3 -13 20.3135 55.7489   1
  -4  -3 -13 6.89767 42.6864   1
  -4   3 -14 27.5162 67.0832   1
  -4  -3 -14 123.449 154.235   1
  -4   3 -15 126.133 125.775   1
  -4  -3 -15 113.708 123.545   1
   4   4 -17 291.949 182.493   4
   4   4 -16-108.353 115.171   4
   4   4 -15 86.7258 102.168   4
   4   4 -14 34.2242 69.0256   4
   4   4 -13 75.3113 93.8032   4
   4   4 -12-61.1341 82.5117   4
   4   4 -11-211.305 140.991   4
   4   4 -10 602.726 216.488   4
   4   4  -9 99.8333 94.4599   4
   4   4  -8 230.966 118.688   4
  -4   4   7 517.914 204.048   3
   4   4  -7 335.930 158.771   4
   4   4  -6 13955.0 1006.12   4
  -4   4   6 13027.1 990.576   3
  -4   4   5 63.8877 92.3120   3
   4   4  -5 56.2164 65.3371   4
  -4   4   4 81.2692 88.7756   3
   4   4  -4 68.4639 60.0981   4
   4   4  -3 1913.16 352.002   4
  -4   4   3 1335.87 322.792   3
   4   4  -2 1410.71 305.732   4
  -4   4   2 1649.84 356.676   3
  -4  -4   1 341.431 193.753   3
   4   4  -1 476.623 168.978   4
  -4   4   1 652.612 228.100   3
  -4  -4   0 579.929 142.591   1
  -4  -4   0 568.331 235.150   3
   4   4   0 630.914 198.476   4
  -4   4   0 963.354 290.440   3
  -4  -4  -1 127.323 146.533   3
  -4  -4  -1 118.882 65.7728   1
   4   4   1 73.6135 72.4088   4
  -4   4  -1-32.2319 59.8461   3
  -4  -4  -2 60.0998 51.8130   1
   4   4   2 59.3933 44.3910   4
  -4   4  -2 17.0776 38.7140   3
  -4  -4  -3 118.033 75.0913   1
  -4   4  -3 38.8056 105.001   3
  -4  -4  -3 67.4477 129.953   3
  -4  -4  -4 622.407 174.993   1
  -4  -4  -4 839.281 275.754   3
  -4  -4  -5 80.0286 105.511   3
  -4  -4  -5 93.7994 84.1051   1
  -4  -4  -6 391.144 155.832   1
  -4  -4  -6 268.994 149.116   3
  -4  -4  -7 142.006 102.656   1
  -4  -4  -7 72.4527 94.7614   3
  -4  -4  -8 993.360 262.602   1
  -4  -4  -8 670.350 288.291   3
  -4  -4  -9 338.381 168.315   1
  -4   4 -10 41.7320 69.0044   1
  -4  -4 -10 62.1054 78.4312   1
  -4   4 -11 156.156 118.745   1
  -4   4 -11 112.450 115.325   4
  -4  -4 -11 99.5481 107.761   1
  -4  -4 -12 195.566 139.374   1
  -4   4 -12 320.409 165.190   1
  -4  -4 -13 260.172 184.568   1
  -4   4 -13 174.031 119.925   1
  -4  -4 -14 242.227 172.073   1
  -4   4 -14 74.3671 87.3552   1
  -4   4 -15 115.905 122.466   1
  -4  -4 -15 113.477 119.963   1
   4   5 -16 395.066 220.872   4
   4   5 -15 1083.06 348.061   4
   4   5 -14 853.347 293.440   4
   4   5 -13 337.980 177.499   4
   4   5 -12-61.1987 137.971   4
   4   5 -11 31.5582 90.3322   4
   4   5 -10-3.19402 39.5037   4
  -4   5   9 695.130 229.722   3
   4   5  -9 1011.97 299.374   4
  -4   5   8 288.073 152.324   3
   4   5  -8 306.148 164.549   4
  -4   5   7-110.961 91.9520   3
   4   5  -7 217.086 111.873   4
  -4   5   6 294.426 151.968   3
   4   5  -6 45.6609 45.6092   4
  -4   5   5 1813.63 357.049   3
   4   5  -5 2314.03 406.891   4
   4   5  -4 575.738 196.492   4
  -4   5   4 551.177 203.547   3
   4   5  -3 160.491 107.883   4
  -4   5   3-69.3429 76.5598   3
   4   5  -2 1173.31 274.092   4
  -4   5   2 1146.83 292.286   3
  -4  -5   1 57.9696 40.7054   1
   4   5  -1-0.39701 30.8451   4
  -4   5   1 16.5845 90.9029   3
  -4  -5   0 776.664 270.532   3
  -4  -5   0 1090.13 186.077   1
   4   5   0 871.782 225.653   4
  -4   5   0 1084.50 292.916   3
  -4  -5  -1 116.620 98.1314   3
   4   5   1 154.083 112.253   4
  -4   5  -1 277.399 150.092   3
  -4  -5  -1 104.766 62.4383   1
  -4  -5  -2-12.4300 81.7841   3
  -4   5  -2 60.5933 77.3628   3
   4   5   2 104.833 67.0778   4
  -4  -5  -2 140.893 76.6049   1
   4   5   3 1309.80 260.887   4
  -4  -5  -3 1482.64 365.556   3
  -4  -5  -3 1647.80 268.771   1
  -4  -5  -4 105.356 82.8375   1
  -4  -5  -4-44.6096 66.2301   3
  -4  -5  -5 27.3468 38.0672   1
  -4  -5  -5-28.9408 65.7197   3
  -4  -5  -6 20.9515 33.6887   1
  -4  -5  -6-93.2305 102.295   3
  -4  -5  -7-28.6023 48.6296   1
  -4  -5  -7 187.852 143.806   3
  -4  -5  -8-59.5286 86.1813   1
  -4  -5  -8 41.6648 124.516   3
  -4  -5  -9 77.9096 118.774   1
  -4  -5 -10 109.652 107.168   1
  -4   5 -10 96.3610 89.9519   4
  -4  -5 -11 22.4487 99.2939   1
  -4   5 -11 2.05846 51.5146   1
  -4   5 -11 57.1261 71.3460   4
  -4   5 -12 176.802 134.413   1
  -4  -5 -12-232.184 153.227   1
  -4   5 -13 128.434 126.153   1
  -4  -5 -13 97.7718 154.060   1
  -4  -5 -14 11.1133 55.5428   1
  -4   5 -14 93.0664 118.686   1
  -4  -5 -15-214.969 162.315   1
  -4   5 -15 23.9942 65.0723   1
   4   6 -16 271.106 180.280   4
   4   6 -15 66.2126 95.5838   4
   4   6 -14 135.525 120.576   4
   4   6 -13 154.441 91.4422   4
   4   6 -12 82.8861 89.3520   4
   4   6 -11-103.017 105.747   4
   4   6 -10 804.478 269.591   4
   4   6  -9 9.14398 46.9870   4
   4   6  -8 77.7087 87.0202   4
  -4   6   7 252.918 129.783   3
   4   6  -7 654.602 228.799   4
   4   6  -6 66.8332 89.1976   4
  -4   6   6 205.045 99.7537   3
   4   6  -5 3382.49 507.875   4
  -4   6   5 3588.29 490.951   3
   4   6  -4-29.5972 38.1143   4
  -4   6   4-33.8030 57.4839   3
  -4   6   3 4598.04 573.049   3
   4   6  -3 2841.49 446.536   4
   4   6  -2-31.0564 56.9156   4
  -4   6   2-137.633 101.334   3
  -4  -6   1 41.0330 79.6111   3
  -4   6   1 173.357 107.289   3
   4   6  -1 271.830 149.401   4
  -4  -6   0 2498.30 484.667   3
   4   6   0 2846.35 414.500   4
  -4   6   0 2635.44 447.273   3
  -4  -6  -1 142.303 128.808   3
  -4  -6  -1 218.604 92.7677   1
  -4   6  -1 78.3385 91.2828   3
   4   6   1 134.521 86.6224   4
  -4  -6  -2 514.797 216.304   3
  -4  -6  -2 549.824 146.660   1
   4   6   2 518.305 163.840   4
  -4  -6  -3 194.701 97.4456   1
   4   6   3 120.206 87.0903   4
  -4  -6  -3 45.7388 91.6455   3
  -4  -6  -4 2045.01 319.767   1
  -4  -6  -4 2061.41 441.850   3
  -4  -6  -5 33.4708 58.0711   1
  -4  -6  -5 63.1789 85.7492   3
  -4  -6  -6 158.902 104.407   1
  -4  -6  -6-51.0386 78.9859   3
  -4  -6  -7 159.428 132.748   3
  -4  -6  -7-72.7868 74.5487   1
  -4  -6  -8 1467.96 390.779   1
  -4  -6  -8 374.689 211.730   3
  -4  -6  -9-66.8351 76.6538   1
  -4  -6  -9-93.3832 149.383   3
  -4   6 -10 146.125 120.209   4
  -4  -6 -10 143.334 105.430   1
  -4   6 -11-64.0939 85.5422   1
  -4   6 -11 148.140 98.9884   4
  -4  -6 -11 13.5807 45.1611   1
  -4  -6 -12 16.3212 46.8647   1
  -4   6 -12-55.0703 130.615   1
  -4   6 -13 76.7573 97.9721   1
  -4  -6 -13 253.314 175.476   1
  -4   6 -14-264.301 172.852   1
  -4  -6 -14-149.337 134.230   1
   4   7 -16-35.5815 78.2564   4
   4   7 -15 106.993 161.154   4
   4   7 -14-16.9026 61.2339   4
   4   7 -13 373.455 227.444   4
   4   7 -12 298.036 186.621   4
   4   7 -11-43.1153 74.2085   4
   4   7 -10 768.778 276.106   4
   4   7  -9 590.147 238.166   4
   4   7  -8 112.799 115.286   4
   4   7  -7 427.103 201.194   4
   4   7  -6 677.525 224.324   4
   4   7  -5 4615.15 595.235   4
  -4   7   5 4392.32 531.609   3
   4   7  -4 4336.42 565.936   4
  -4   7   4 4295.02 531.456   3
  -4   7   3 432.093 179.946   3
   4   7  -3 478.552 178.081   4
  -4   7   2 35.2142 57.7245   3
   4   7  -2 20.9337 48.3177   4
  -4   7   1 728.449 231.734   3
   4   7  -1 957.593 258.677   4
  -4  -7   0 885.231 289.650   3
  -4   7   0 392.723 172.665   3
   4   7   0 613.222 199.319   4
  -4  -7  -1 926.826 312.699   3
   4   7   1 1523.45 300.313   4
  -4  -7  -2 1295.06 224.797   1
  -4  -7  -2 1007.49 306.702   3
   4   7   2 946.980 240.946   4
  -4  -7  -3 3336.90 557.347   3
  -4  -7  -3 3184.57 376.053   1
   4   7   3 3804.34 450.271   4
  -4  -7  -4-1.94316 27.3452   1
   4   7   4-90.2440 68.5547   4
  -4  -7  -4 93.3302 92.3291   3
  -4  -7  -5 18.8043 49.9541   1
  -4  -7  -5-11.3198 58.3462   3
  -4  -7  -6 381.061 162.673   1
  -4  -7  -6 167.016 176.841   3
  -4  -7  -7 1359.87 301.375   1
  -4  -7  -7 1032.59 334.866   3
  -4  -7  -8 21.8756 69.7472   3
  -4  -7  -8 149.782 101.725   1
  -4  -7  -9 76.2261 81.9025   1
  -4  -7  -9-191.722 152.424   3
  -4   7 -10 118.553 112.215   4
  -4  -7 -10 188.163 127.685   1
  -4  -7 -11-100.438 100.560   1
  -4   7 -11 49.5740 90.7404   4
  -4  -7 -12-139.942 122.086   1
  -4   7 -12 74.6788 102.501   1
  -4   7 -13 8.26642 48.4033   1
  -4  -7 -13 209.094 132.856   1
  -4   7 -14 52.2964 88.2413   1
   4   8 -15 227.533 167.541   4
   4   8 -14 197.795 157.091   4
   4   8 -13 94.7528 119.597   4
   4   8 -12 669.282 263.382   4
   4   8 -11 50.8084 117.565   4
   4   8 -10 255.740 196.793   4
   4   8  -9 185.480 131.591   4
   4   8  -8 873.235 272.505   4
   4   8  -7 133.242 105.225   4
   4   8  -6 642.709 230.935   4
   4   8  -5 65.3064 94.1996   4
  -4   8   4 1749.79 336.224   3
   4   8  -4 1763.48 368.544   4
  -4   8   3 675.560 218.818   3
   4   8  -3 599.681 205.793   4
  -4   8   2 1359.63 305.871   3
   4   8  -2 1202.77 286.269   4
   4   8  -1 1226.12 293.506   4
  -4  -8   0 53.9912 95.0186   3
   4   8   0 39.7147 63.7019   4
  -4  -8  -1-20.7659 60.6964   3
   4   8   1 368.750 160.019   4
  -4  -8  -2 106.251 67.1119   3
   4   8   2 39.2380 53.6031   4
  -4  -8  -3 612.330 238.889   3
   4   8   3 370.038 138.042   4
  -4  -8  -4 142.626 84.8797   1
  -4  -8  -4-30.4945 84.3147   3
  -4  -8  -5 487.470 169.404   1
  -4  -8  -5 334.488 208.664   3
  -4  -8  -6 141.774 105.856   1
  -4  -8  -6 132.796 90.7300   3
  -4  -8  -7-1.79715 29.0209   1
  -4  -8  -7 297.914 208.380   3
  -4  -8  -8 88.0064 83.9350   1
  -4  -8  -8-12.7403 113.869   3
  -4  -8  -9 216.782 109.641   1
  -4   8  -9 63.7546 90.9198   4
  -4  -8  -9 258.522 166.662   3
  -4  -8 -10 120.657 113.757   1
  -4   8 -10 297.977 176.736   4
  -4   8 -11-88.4022 96.2410   4
  -4   8 -12 50.4479 96.8980   1
  -4   8 -12-81.9289 93.2114   4
  -4   8 -13 46.1683 78.9465   1
   4   9 -14 191.283 169.243   4
   4   9 -13 1718.79 445.137   4
   4   9 -12 508.245 235.805   4
   4   9 -11 746.333 275.627   4
   4   9 -10 2059.99 451.836   4
   4   9  -9 354.007 180.955   4
   4   9  -8 75.2388 47.2282   4
   4   9  -7 94.5380 136.894   4
   4   9  -6 91.7058 62.2379   4
   4   9  -5 298.304 159.448   4
   4   9  -4 92.5722 106.469   4
   4   9  -3 322.211 153.890   4
   4   9  -2 220.763 145.310   4
   4   9  -1 194.320 116.132   4
  -4  -9   0 135.322 126.939   3
   4   9   0 42.0308 85.5539   4
  -4  -9  -1 477.202 230.236   3
   4   9   1 515.439 180.353   4
  -4  -9  -2-81.9877 99.3994   3
   4   9   2-17.3524 55.6436   4
  -4  -9  -3-177.976 138.903   3
   4   9   3 422.822 149.541   4
  -4  -9  -4 88.5085 136.990   3
  -4  -9  -5 305.764 179.952   3
  -4  -9  -6 152.097 204.284   3
  -4  -9  -7 80.2381 108.841   3
  -4   9  -8 333.458 220.703   4
  -4  -9  -8 771.720 298.423   3
  -4   9  -9 273.592 155.138   4
  -4  -9  -9 33.9573 42.7359   3
  -4   9 -10 160.485 148.802   4
  -4   9 -11-10.3311 47.0596   4
  -4   9 -12 397.653 210.063   4
  -4   9 -13-57.1310 85.2330   4
  -4   9 -13 75.2464 104.389   1
   4  10 -14 907.809 337.513   4
   4  10 -13-24.8988 65.6911   4
   4  10 -12 280.366 205.232   4
   4  10 -11 550.904 232.678   4
   4  10 -10 119.007 118.674   4
   4  10  -9 80.4317 122.929   4
   4  10  -8 143.357 123.123   4
   4  10  -7 340.466 208.561   4
   4  10  -6 119.170 104.642   4
   4  10  -5 25.7562 42.0310   4
   4  10  -4 164.504 120.848   4
   4  10  -3-15.6528 47.0135   4
   4  10  -2 838.617 258.916   4
   4  10  -1 140.271 78.0394   4
  -4 -10   0 3665.86 653.782   3
   4  10   0 2526.75 419.818   4
  -4 -10  -1 580.510 234.879   3
   4  10   1 418.553 179.497   4
  -4 -10  -2 1036.11 352.965   3
   4  10   2 1193.50 275.032   4
  -4 -10  -3 93.9241 106.334   3
  -4 -10  -4 51.0812 123.293   3
  -4 -10  -5 22.1273 94.1715   3
  -4 -10  -6 37.4251 78.4384   3
  -4 -10  -7-109.126 115.397   3
  -4  10  -8 93.9445 84.8078   4
  -4 -10  -8 169.873 170.192   3
  -4  10  -9 111.421 146.453   4
  -4 -10  -9 181.867 149.879   3
  -4  10 -10 58.5134 107.531   4
  -4  10 -11 74.2225 95.6791   4
  -4  10 -12 132.297 123.720   4
   4  11 -13-86.3791 106.503   4
   4  11 -12 254.429 208.286   4
   4  11 -11 1041.80 346.489   4
   4  11 -10 246.165 170.420   4
   4  11  -9 1010.01 312.783   4
   4  11  -8-127.309 120.057   4
   4  11  -7 77.5564 121.483   4
   4  11  -6 44.8523 113.580   4
   4  11  -5 140.946 115.407   4
   4  11  -4 182.387 112.300   4
   4  11  -3 22.1699 87.3704   4
   4  11  -2 648.978 222.904   4
   4  11  -1 858.045 255.286   4
  -4 -11   0-87.5402 110.182   3
   4  11   0-42.3485 50.3046   4
  -4 -11  -1-99.8139 113.593   3
   4  11   1-103.027 89.3893   4
  -4 -11  -2 1092.82 354.698   3
   4  11   2 1080.97 267.635   4
  -4 -11  -3 1944.79 469.187   3
  -4 -11  -4 133.840 155.094   3
  -4 -11  -5 2016.16 480.571   3
  -4 -11  -6 38.0979 77.5286   3
  -4  11  -7 196.301 152.204   4
  -4 -11  -7 167.793 145.121   3
  -4  11  -8 403.323 207.371   4
  -4 -11  -8 347.277 224.470   3
  -4  11  -9 388.700 193.123   4
  -4  11 -10 121.212 94.8283   4
  -4  11 -11 346.404 207.887   4
   4  12 -12 360.400 238.987   4
   4  12 -11 49.9639 85.4172   4
   4  12 -10 167.395 123.093   4
   4  12  -9 584.017 247.088   4
   4  12  -8 248.261 138.969   4
   4  12  -7 1269.73 353.533   4
   4  12  -6 683.572 250.888   4
   4  12  -5 507.773 219.587   4
   4  12  -4 129.743 126.215   4
   4  12  -3 136.895 112.641   4
   4  12  -2 56.6079 69.7456   4
   4  12  -1 415.305 187.073   4
  -4 -12   0-228.960 174.461   3
   4  12   0 111.721 100.482   4
  -4 -12  -1 299.326 199.340   3
   4  12   1 106.343 85.4083   4
  -4 -12  -2 588.867 265.333   3
  -4 -12  -3 803.761 311.264   3
  -4 -12  -4 166.685 139.853   3
  -4 -12  -5 240.228 166.243   3
  -4  12  -6 596.115 265.041   4
  -4 -12  -6 169.094 157.823   3
  -4  12  -7 472.499 228.977   4
  -4 -12  -7 620.741 268.877   3
  -4  12  -8 754.328 283.891   4
  -4  12  -9-3.69275 91.2703   4
  -4  12 -10-55.1955 91.6418   4
   4  13 -11 151.135 137.954   4
   4  13 -10 264.809 184.768   4
   4  13  -9 110.191 163.387   4
   4  13  -8 301.661 182.394   4
   4  13  -7 433.796 216.156   4
   4  13  -6-49.3038 78.2603   4
   4  13  -5-79.9688 95.4336   4
   4  13  -4-24.3418 59.1024   4
   4  13  -3-23.9557 61.1276   4
   4  13  -2 331.826 182.540   4
   4  13  -1-66.6840 81.6486   4
  -4 -13   0-231.460 177.979   3
   4  13   0 31.3090 40.0309   4
  -4 -13  -1 134.232 173.810   3
  -4 -13  -2 511.213 247.243   3
  -4 -13  -3 52.9595 88.8277   3
  -4 -13  -4 187.953 151.866   3
  -4  13  -5-196.657 154.287   4
  -4 -13  -5 138.361 133.804   3
  -4  13  -6-49.1277 86.9625   4
  -4  13  -7-120.157 120.326   4
  -4  13  -8 20.3277 76.9158   4
  -4  13  -9 27.7483 71.8073   4
   4  14  -9 282.500 204.902   4
   4  14  -8 127.690 127.952   4
   4  14  -7 53.1945 55.9631   4
   4  14  -6 36.0780 61.2780   4
   4  14  -5 106.261 125.423   4
   4  14  -4 117.001 66.5568   4
   4  14  -3-93.6694 101.617   4
   4  14  -2 920.734 293.422   4
   4  14  -1 264.965 165.700   4
  -4 -14   0 142.087 148.644   3
  -4 -14  -1 571.470 274.529   3
  -4 -14  -2 102.113 120.438   3
  -4 -14  -3 615.901 275.550   3
  -4  14  -4 134.121 131.071   4
  -4  14  -5 363.304 242.341   4
  -4  14  -6 60.5798 92.6068   4
  -4  14  -7-129.291 130.219   4
  -4  14  -8-117.176 129.516   4
   4  15  -8 704.934 298.067   4
   4  15  -7 93.4675 111.710   4
   4  15  -6 307.301 173.963   4
   4  15  -5 91.2392 104.230   4
   4  15  -4-182.237 142.316   4
   4  15  -3 62.1614 103.341   4
   4  15  -2 14.1486 50.6779   4
  -4 -15   1 26.6548 85.1514   3
   4  15  -1 72.2770 91.1502   4
  -4 -15   0 816.183 335.004   3
  -4 -15  -1-19.0175 72.7689   3
  -4  15  -2 222.214 159.726   4
  -4  15  -3-288.119 191.551   4
  -4  15  -4 31.1115 80.0645   4
  -4  15  -5 126.505 128.979   4
  -4  15  -6 30.2926 70.3659   4
   4  16  -5 197.146 151.930   4
   4  16  -4 169.562 146.870   4
   4  16  -3-55.3967 86.4550   4
   4  16  -2 816.225 290.176   4
  -4 -16   1 296.539 216.726   3
  -4  16   0 148.398 87.1186   4
  -4  16  -1 124.729 80.2227   4
  -4  16  -2 203.352 189.434   4
  -4  16  -3-108.714 123.939   4
  -4  16  -4-257.465 186.808   4
   5   0 -15-129.066 126.743   4
   5   0 -14-32.0705 70.4757   4
   5   0 -13 204.025 177.572   4
   5   0 -12-16.5330 57.1453   4
   5   0 -11 377.033 199.549   4
   5   0 -10 126.699 134.514   4
   5   0  -9-16.5267 52.3895   4
   5   0  -8-72.7381 87.7353   4
   5   0  -7 1096.91 321.729   4
  -5   0   6 86.0478 161.094   3
  -5   0   5 130.474 114.584   3
  -5   0   4-180.598 148.083   3
  -5   0   3 186.013 146.710   3
  -5   0   2-54.0252 85.4874   3
  -5   0   1 290.339 204.605   3
  -5   0   0-19.1600 63.6457   3
  -5   0  -1 474.913 239.138   3
  -5   0  -2 62.0532 103.652   3
  -5   0  -3 35.0232 75.2588   3
  -5   0  -4-35.1137 112.594   3
  -5   0  -5-107.423 122.182   3
  -5   0  -6-97.7883 88.2794   1
  -5   0  -6 145.715 133.556   3
  -5   0  -7 25.5785 30.2804   1
  -5   0  -8-55.8064 73.1061   1
  -5   0  -9 163.771 145.657   1
  -5   0 -10-8.68493 43.7682   1
  -5   0 -11 96.9954 107.077   1
  -5   0 -12 138.351 92.7114   1
  -5   0 -13 388.747 210.206   1
   5   1 -15 207.608 156.255   4
   5   1 -14-82.3097 104.053   4
   5  -1 -13 211.537 150.657   4
   5   1 -13 170.853 122.898   4
   5  -1 -12-48.5439 80.0971   4
   5   1 -12-141.531 124.515   4
   5   1 -11 10.2416 123.625   4
   5   1 -10 520.268 247.740   4
   5   1  -9 359.632 185.786   4
   5   1  -8 716.368 250.106   4
  -5   1   7 86.3558 109.782   3
   5   1  -7-9.57008 97.4135   4
  -5   1   6-20.6536 62.8510   3
   5   1  -6 223.645 136.403   4
  -5   1   5 599.691 269.037   3
  -5  -1   5 918.216 321.716   3
   5   1  -5 614.868 228.380   4
  -5   1   4 114.699 84.0186   3
  -5  -1   4 285.027 189.085   3
   5   1  -4 153.829 148.916   4
  -5   1   3 960.122 337.625   3
  -5  -1   3 863.868 303.750   3
  -5   1   2 858.848 294.658   3
  -5  -1   2 942.752 332.755   3
  -5  -1   1 215.903 157.301   3
  -5   1   1 208.680 156.375   3
  -5   1   0 203.002 176.414   3
  -5  -1   0 139.670 75.2896   3
  -5   1  -1 877.238 331.294   3
  -5  -1  -1 698.659 266.235   3
  -5   1  -2 184.240 156.012   3
  -5  -1  -2 39.0385 113.465   3
  -5   1  -3 259.000 212.012   3
  -5  -1  -3 80.7403 66.3362   3
  -5   1  -4 109.963 172.761   3
  -5  -1  -4 59.2588 178.927   3
  -5  -1  -5 703.292 225.969   1
  -5   1  -5 743.068 307.616   3
  -5  -1  -5 828.698 306.120   3
  -5  -1  -6 33.0423 74.1314   1
  -5   1  -6-39.0075 118.604   3
  -5  -1  -6-41.6759 81.6471   3
  -5   1  -7-55.6693 72.9099   1
  -5  -1  -7 117.650 97.8754   1
  -5  -1  -7-20.4064 54.2702   3
  -5   1  -8 24.6884 95.3944   1
  -5  -1  -8 5.90560 34.5466   1
  -5   1  -9 100.676 119.677   1
  -5  -1  -9 0.28812 104.650   1
  -5   1 -10 122.314 113.794   1
  -5  -1 -10 48.4212 73.9335   1
  -5  -1 -11 156.881 128.369   1
  -5   1 -11 273.886 167.455   1
  -5  -1 -12 289.131 177.798   1
  -5   1 -12 400.690 213.688   1
  -5   1 -13 35.1204 72.3982   1
  -5  -1 -13 54.0481 87.1917   1
   5   2 -15 253.099 172.759   4
   5   2 -14 437.005 233.640   4
   5   2 -13 257.378 185.056   4
   5   2 -12-24.7815 54.7301   4
   5   2 -11-103.785 126.824   4
   5   2 -10 250.881 160.742   4
   5   2  -9 57.3927 90.4032   4
  -5   2   8 38.5846 102.588   3
   5   2  -8-21.5356 57.9055   4
  -5   2   7-127.176 123.620   3
   5   2  -7 122.437 108.463   4
  -5   2   6 881.170 319.627   3
   5   2  -6 767.947 267.515   4
  -5   2   5 73.1706 97.7661   3
  -5  -2   5 75.8975 141.478   3
   5   2  -5-76.3973 86.4094   4
  -5  -2   4 58.9074 78.3261   3
   5   2  -4-13.1200 70.9982   4
  -5   2   3 1189.62 364.711   3
  -5  -2   3 474.409 223.632   3
   5   2  -3 571.286 219.588   4
  -5  -2   2 1464.59 406.793   3
  -5   2   2 1829.42 445.495   3
  -5  -2   1 1821.37 461.972   3
  -5   2   1 1772.38 437.386   3
  -5  -2   0-183.682 146.805   3
  -5   2   0 91.3912 128.791   3
  -5   2  -1 1137.72 349.091   3
  -5  -2  -1 951.991 336.911   3
  -5   2  -2 788.074 312.915   3
  -5  -2  -2 647.692 271.785   3
  -5   2  -3 185.337 142.922   3
  -5  -2  -3 72.3719 46.1197   3
  -5  -2  -4 824.088 232.095   1
  -5   2  -4 1301.38 395.869   3
  -5  -2  -4 536.352 269.305   3
  -5  -2  -5 181.003 119.663   1
  -5   2  -5 236.249 141.196   3
  -5  -2  -5-0.38699 45.9812   3
  -5  -2  -6 28.7602 45.1430   1
  -5  -2  -6 49.5721 160.822   3
  -5  -2  -7 105.259 122.905   3
  -5  -2  -7 216.346 125.166   1
  -5   2  -8-49.4300 73.5273   1
  -5  -2  -8 68.2757 71.2328   1
  -5  -2  -9 5.45409 40.4353   1
  -5   2  -9-62.4565 83.4696   1
  -5  -2 -10-57.0419 80.7528   1
  -5   2 -10 13.6652 49.4286   1
  -5  -2 -11 41.1910 75.5619   1
  -5   2 -11-42.0658 73.3579   1
  -5  -2 -12 296.835 188.033   1
  -5   2 -12-20.0658 66.0877   1
   5   3 -14-83.6829 104.389   4
   5   3 -13 58.9265 86.8153   4
   5   3 -12 212.166 156.393   4
   5   3 -11 1075.09 329.784   4
  -5   3  10-55.0124 122.881   3
   5   3 -10 62.5529 55.0538   4
  -5   3   9 238.673 184.474   3
   5   3  -9-37.5792 84.8360   4
  -5   3   8 264.507 168.158   3
   5   3  -8 437.245 290.616   4
  -5   3   7 102.885 109.560   3
   5   3  -7-7.47806 77.9492   4
  -5   3   6 870.746 291.788   3
   5   3  -6 983.637 305.559   4
  -5   3   5 936.097 312.288   3
   5   3  -5 518.044 201.290   4
   5   3  -4 5198.70 656.064   4
  -5   3   4 4846.75 706.308   3
  -5  -3   4 6109.77 852.817   3
  -5  -3   3 30.4265 206.686   3
   5   3  -3-12.8962 52.1979   4
  -5   3   3 131.506 138.910   3
  -5  -3   2-61.0082 92.3269   3
   5   3  -2 38.6272 42.8437   4
  -5   3   2-121.881 118.443   3
  -5  -3   1 575.084 262.162   3
   5   3  -1 1241.82 310.055   4
  -5   3   1 700.541 278.820   3
  -5  -3   0 316.908 168.667   3
  -5   3   0 616.066 261.418   3
  -5   3  -1 59.5072 88.3099   3
  -5  -3  -1 319.300 188.672   3
  -5  -3  -2 209.159 113.275   1
  -5   3  -2 35.6424 168.054   3
  -5  -3  -2 124.803 126.205   3
  -5  -3  -3 318.557 136.937   1
  -5   3  -3 285.821 181.765   3
  -5  -3  -3 110.185 120.517   3
  -5  -3  -4 15.1139 33.2577   1
  -5   3  -4 18.7761 62.5508   3
  -5  -3  -4-88.0187 108.329   3
  -5  -3  -5-45.1535 82.3566   1
  -5  -3  -5 3.50206 49.1512   3
  -5  -3  -6 46.3995 83.1003   3
  -5  -3  -6 28.6928 39.4914   1
  -5  -3  -7 101.712 134.253   3
  -5  -3  -7 462.679 199.173   1
  -5  -3  -8 0.26756 76.9423   1
  -5  -3  -8 178.964 156.694   3
  -5   3  -9 314.361 179.196   1
  -5  -3  -9 216.828 139.761   1
  -5  -3 -10 171.224 129.245   1
  -5   3 -10 61.7610 83.7876   1
  -5  -3 -11-58.5719 82.3662   1
  -5   3 -11 57.5571 84.5050   1
  -5  -3 -12 32.9548 65.5986   1
  -5   3 -12-57.8657 88.4852   1
   5   4 -14 333.348 200.661   4
   5   4 -13-62.4598 95.2117   4
   5   4 -12 82.6159 101.701   4
   5   4 -11-9.20158 95.9169   4
   5   4 -10 298.868 180.273   4
  -5   4   9 217.541 151.512   3
   5   4  -9 11.1889 77.7661   4
  -5   4   8 142.087 123.679   3
   5   4  -8 80.5532 93.3052   4
  -5   4   7-97.8828 101.765   3
   5   4  -7 146.456 118.656   4
  -5   4   6 16.5453 56.1666   3
   5   4  -6 52.9588 60.4195   4
   5   4  -5-29.3542 63.2015   4
  -5   4   5-10.0746 104.654   3
  -5  -4   4 940.988 343.282   3
   5   4  -4 824.283 281.445   4
  -5   4   4 317.834 177.951   3
  -5  -4   3 4991.31 775.880   3
   5   4  -3 4799.39 628.034   4
  -5   4   3 5591.33 751.543   3
  -5  -4   2-0.38433 77.9579   3
   5   4  -2 2.07121 115.387   4
  -5   4   2 39.6654 75.2874   3
  -5  -4   1 135.158 103.229   3
   5   4  -1 462.530 209.473   4
  -5   4   1 106.074 113.276   3
  -5  -4   0 993.829 336.510   3
   5   4   0 1215.71 305.313   4
  -5   4   0 1679.56 419.314   3
  -5   4  -1 1261.51 366.531   3
  -5  -4  -1 742.054 310.073   3
  -5  -4  -2 221.500 111.610   1
  -5   4  -2 58.2321 56.7028   3
  -5  -4  -2-67.0370 128.965   3
  -5   4  -3-188.656 149.804   3
  -5  -4  -3 85.4298 80.2418   1
  -5  -4  -3 37.7777 81.7073   3
  -5  -4  -4 110.337 92.5694   1
  -5  -4  -4 148.763 119.701   3
  -5  -4  -5-210.706 162.503   3
  -5  -4  -5 24.9791 50.6400   1
  -5  -4  -6 168.477 107.100   1
  -5  -4  -6-38.1744 81.3838   3
  -5  -4  -7-127.019 100.074   1
  -5  -4  -7 161.999 175.268   3
  -5  -4  -8-35.1839 59.7441   1
  -5  -4  -8 168.464 159.085   3
  -5  -4  -9 3.75574 34.2406   1
  -5   4 -10-33.2538 65.7361   1
  -5  -4 -10-6.52594 39.2029   1
  -5   4 -11-63.7711 84.1996   1
  -5  -4 -11 19.0066 52.4394   1
  -5  -4 -12 10.3893 43.6288   1
  -5   4 -12 360.949 202.605   1
   5   5 -14-135.309 134.784   4
   5   5 -13 49.4681 68.6112   4
   5   5 -12 1434.86 414.354   4
   5   5 -11 1011.61 346.559   4
   5   5 -10 854.475 291.315   4
   5   5  -9 3.35807 44.6466   4
   5   5  -8 108.221 109.595   4
  -5   5   7 311.446 189.498   3
   5   5  -7 310.770 190.410   4
   5   5  -6 38.4365 126.262   4
  -5   5   6-162.420 127.367   3
   5   5  -5 342.564 158.536   4
  -5   5   5 498.845 207.401   3
   5   5  -4-79.2071 91.1455   4
  -5   5   4 2.21480 47.4430   3
  -5  -5   3 109.866 169.643   3
   5   5  -3-11.1872 45.9125   4
  -5   5   3 7.39093 58.7506   3
  -5  -5   2 1243.79 379.082   3
   5   5  -2 1156.21 317.027   4
  -5   5   2 1111.89 343.188   3
  -5  -5   1 119.490 93.5174   3
   5   5  -1 23.2005 65.5132   4
  -5   5   1 225.903 153.490   3
  -5  -5   0 26.6526 78.3266   3
   5   5   0 338.277 167.523   4
  -5   5   0 272.101 173.568   3
  -5  -5  -1-7.98186 107.660   3
   5   5   1 145.194 103.093   4
  -5   5  -1 92.3322 105.452   3
  -5   5  -2 149.213 137.477   3
  -5  -5  -2 84.3267 109.123   3
  -5   5  -3 371.990 233.158   3
  -5  -5  -3 94.1823 99.5753   3
  -5  -5  -4 154.149 99.4907   1
  -5  -5  -4 193.228 158.070   3
  -5  -5  -5 39.9628 87.2480   1
  -5  -5  -5 98.8725 130.308   3
  -5  -5  -6 149.483 106.298   1
  -5  -5  -6 78.3387 111.201   3
  -5  -5  -7-170.956 114.760   1
  -5  -5  -7 254.378 172.588   3
  -5  -5  -8 124.741 120.098   1
  -5  -5  -8-83.6568 112.729   3
  -5  -5  -9 25.3775 52.5965   1
  -5   5 -10 32.3782 51.2107   1
  -5  -5 -10-70.5903 88.3352   1
  -5  -5 -11 72.1596 92.4866   1
  -5   5 -11 9.66870 69.8023   1
  -5  -5 -12-180.230 143.016   1
  -5   5 -12 95.1832 116.367   1
   5   6 -13 219.134 164.989   4
   5   6 -12-130.810 129.800   4
   5   6 -11-269.386 177.446   4
   5   6 -10 433.018 203.832   4
   5   6  -9 63.1136 110.438   4
   5   6  -8 18.6303 94.9892   4
   5   6  -7 300.669 192.764   4
   5   6  -6 265.041 151.953   4
   5   6  -5-149.388 121.036   4
  -5   6   5-102.654 102.321   3
   5   6  -4 538.109 203.017   4
  -5   6   4 142.331 118.943   3
  -5  -6   3 278.657 192.334   3
   5   6  -3 318.474 175.046   4
  -5   6   3 245.774 154.120   3
  -5  -6   2 473.399 246.848   3
   5   6  -2 306.221 164.499   4
  -5   6   2 331.499 194.795   3
  -5  -6   1 97.9094 113.968   3
   5   6  -1 72.3791 88.1793   4
  -5   6   1 219.288 150.390   3
  -5  -6   0 1222.24 385.087   3
   5   6   0 1385.91 323.784   4
  -5   6   0 989.581 319.345   3
  -5  -6  -1 81.1839 56.6907   3
  -5   6  -1 83.1643 71.1160   3
   5   6   1 2.90835 65.9376   4
  -5  -6  -2-72.2407 113.630   3
  -5  -6  -3 780.983 308.430   3
  -5  -6  -4 194.312 176.938   3
  -5  -6  -5 107.634 158.700   3
  -5  -6  -6 7.44648 35.5545   1
  -5  -6  -6 4.53742 57.8343   3
  -5  -6  -7 99.8998 122.774   3
  -5  -6  -7 601.858 210.440   1
  -5  -6  -8 35.5839 59.4695   1
  -5  -6  -8 58.1905 97.0375   3
  -5  -6  -9 31.0960 61.8911   1
  -5  -6  -9-80.9316 117.990   3
  -5  -6 -10 177.619 121.513   1
  -5   6 -11 77.4307 99.1915   1
  -5  -6 -11 177.962 146.769   1
   5   7 -13 142.370 136.202   4
   5   7 -12 387.549 223.302   4
   5   7 -11-159.476 140.229   4
   5   7 -10 353.451 194.289   4
   5   7  -9 40.3634 74.3162   4
   5   7  -8 129.104 142.523   4
   5   7  -7 592.616 244.280   4
   5   7  -6 36.6063 103.699   4
   5   7  -5 98.0877 100.870   4
   5   7  -4 302.681 149.043   4
  -5   7   4-33.3991 62.6408   3
  -5  -7   3-139.416 171.641   3
   5   7  -3 175.763 128.353   4
  -5   7   3 204.968 154.755   3
  -5  -7   2 1864.03 495.076   3
  -5   7   2 1540.63 387.630   3
   5   7  -2 1553.85 360.400   4
  -5  -7   1 608.387 281.165   3
  -5   7   1 1152.48 335.809   3
   5   7  -1 1159.18 305.028   4
  -5  -7   0 241.500 168.904   3
  -5   7   0 407.486 218.316   3
   5   7   0 117.844 105.005   4
  -5  -7  -1-31.4316 75.5172   3
   5   7   1 22.7172 52.2917   4
   5   7   2 279.719 160.195   4
  -5  -7  -2 253.744 180.894   3
  -5  -7  -3 214.435 212.316   3
  -5  -7  -4-0.81471 50.6975   3
  -5  -7  -5 0.41459 160.753   3
  -5  -7  -6 847.091 353.797   3
  -5  -7  -7 139.776 122.267   3
  -5  -7  -8-85.4125 117.541   3
  -5  -7  -9 247.392 188.481   3
  -5  -7  -9 375.218 184.353   1
  -5  -7 -10 114.412 111.905   1
  -5   7 -10 126.036 116.967   4
  -5   7 -11-3.75242 46.0851   1
  -5  -7 -11-4.55262 39.0947   1
   5   8 -12 6.93531 54.1851   4
   5   8 -11-1.96409 113.959   4
   5   8 -10-116.533 119.673   4
   5   8  -9-2.18814 108.301   4
   5   8  -8 153.077 132.279   4
   5   8  -7 19.3454 101.814   4
   5   8  -6-48.8379 76.8987   4
   5   8  -5 592.574 245.677   4
   5   8  -4 7.98555 62.3051   4
   5   8  -3 162.838 127.554   4
  -5  -8   2 73.0279 107.727   3
  -5   8   2 220.808 170.603   3
   5   8  -2 135.347 140.210   4
  -5  -8   1 436.299 267.356   3
   5   8  -1 321.039 158.847   4
  -5  -8   0 502.939 255.312   3
   5   8   0 12.7844 65.2569   4
  -5  -8  -1 541.947 274.498   3
   5   8   1 433.570 170.881   4
  -5  -8  -2 377.302 207.703   3
   5   8   2 226.950 130.324   4
  -5  -8  -3 7.91247 52.6109   3
  -5  -8  -4-99.9136 119.337   3
  -5  -8  -5-112.976 128.745   3
  -5  -8  -6-142.829 141.735   3
  -5  -8  -7-11.8843 58.2429   3
  -5  -8  -8 109.051 130.855   3
  -5  -8  -9 36.7879 84.9256   3
  -5   8 -10 28.1476 72.4594   4
   5   9 -11 115.739 129.351   4
   5   9 -10 1047.95 361.093   4
   5   9  -9 381.267 204.910   4
   5   9  -8 754.023 297.410   4
   5   9  -7 1943.86 449.517   4
   5   9  -6 150.808 102.054   4
   5   9  -5-8.85388 50.8618   4
   5   9  -4 26.3578 85.3502   4
   5   9  -3 319.688 176.813   4
  -5  -9   2-4.30483 61.0745   3
   5   9  -2 105.852 103.045   4
  -5  -9   1 269.980 225.300   3
   5   9  -1 205.594 153.315   4
  -5  -9   0-114.046 133.426   3
   5   9   0 123.040 112.603   4
  -5  -9  -1-48.9259 91.8604   3
   5   9   1 28.8146 70.2883   4
  -5  -9  -2-52.3692 95.0471   3
  -5  -9  -3 118.200 108.387   3
  -5  -9  -4-27.1786 80.7338   3
  -5  -9  -5-264.060 191.037   3
  -5  -9  -6-94.7828 72.9096   3
  -5  -9  -7 16.1867 64.8893   3
  -5  -9  -8 184.415 166.505   3
  -5   9  -9-125.359 120.342   4
  -5  -9  -9 305.102 198.791   3
   5  10 -10 141.055 134.569   4
   5  10  -9 324.392 198.569   4
   5  10  -8 492.363 238.160   4
   5  10  -7 91.6069 118.268   4
   5  10  -6 114.186 117.633   4
   5  10  -5 292.832 179.683   4
   5  10  -4 200.199 146.259   4
   5  10  -3-182.215 135.468   4
  -5 -10   2-37.8791 92.7062   3
   5  10  -2-31.8328 65.8135   4
  -5 -10   1 169.976 164.910   3
   5  10  -1-23.8368 45.6169   4
  -5 -10   0 25.9258 82.8206   3
   5  10   0-29.4654 87.3754   4
  -5 -10  -1 202.129 196.651   3
   5  10   1 128.708 96.8508   4
  -5 -10  -2 68.1618 81.3959   3
  -5 -10  -3 1125.41 382.504   3
  -5 -10  -4 331.593 217.885   3
  -5 -10  -5 150.341 141.606   3
  -5 -10  -6 86.9426 118.577   3
  -5 -10  -7 47.0550 78.9190   3
  -5 -10  -8 74.6653 109.077   3
   5  11  -9 8.02245 54.8310   4
   5  11  -8 462.910 235.570   4
   5  11  -7 436.351 224.330   4
   5  11  -6 449.252 231.885   4
   5  11  -5 25.1578 66.5316   4
   5  11  -4 90.6932 73.1674   4
   5  11  -3 22.9546 49.9060   4
  -5 -11   2-72.0553 126.573   3
   5  11  -2-25.7361 58.2078   4
  -5 -11   1 14.4230 70.0460   3
   5  11  -1-177.283 130.710   4
  -5 -11   0-41.1487 96.6412   3
   5  11   0-123.348 108.999   4
  -5 -11  -1-52.2563 99.2844   3
  -5 -11  -2-205.117 176.475   3
  -5 -11  -3 383.844 234.365   3
  -5 -11  -4 80.7094 118.608   3
  -5 -11  -5 398.065 237.908   3
  -5 -11  -6 584.865 297.935   3
  -5 -11  -7 132.772 78.2571   3
   5  12  -8-96.5746 115.398   4
   5  12  -7-241.524 172.910   4
   5  12  -6 704.645 290.100   4
   5  12  -5 40.8863 76.5872   4
   5  12  -4 193.138 140.982   4
   5  12  -3 47.9842 86.3458   4
  -5 -12   2-161.008 174.568   3
   5  12  -2 175.323 135.958   4
  -5 -12   1-209.003 190.529   3
   5  12  -1 331.025 195.610   4
  -5 -12   0-77.3944 122.631   3
  -5 -12  -1 201.996 179.035   3
  -5 -12  -2-94.5663 129.925   3
  -5 -12  -3 306.752 214.292   3
  -5 -12  -4-96.6466 127.054   3
  -5 -12  -5 124.154 139.563   3
  -5 -12  -6 140.262 146.208   3
   5  13  -6-4.31776 54.7104   4
   5  13  -5-188.505 150.198   4
   5  13  -4 467.054 229.022   4
  -5 -13   3 280.126 242.621   3
   5  13  -3 76.3889 115.657   4
  -5 -13   2 289.280 229.972   3
   5  13  -2 104.696 110.646   4
  -5 -13   1-13.1099 65.7460   3
  -5 -13   0-166.708 169.289   3
  -5 -13  -1-267.517 211.801   3
  -5 -13  -2-5.13843 50.7076   3
  -5 -13  -3 142.710 150.121   3
  -5 -13  -4 159.872 160.451   3
  -5 -14   2 574.682 332.769   3
   5  14  -2 112.785 117.008   4
  -5 -14   1-245.762 215.160   3
  -5 -14   0-248.089 213.009   3
  -6   0  11 110.362 138.100   3
  -6   0  10 315.414 222.192   3
  -6   0   9 108.788 135.771   3
  -6   0   8 184.669 191.036   3
  -6   0   7 192.297 172.593   3
  -6   0   6 687.248 316.650   3
  -6   0   5 200.857 172.157   3
  -6   0   4 748.638 329.307   3
  -6   0   3-115.160 135.634   3
  -6   0   2-341.765 220.864   3
  -6   0   1-56.3476 100.139   3
  -6   0   0 136.582 84.5988   3
  -6   0  -1 56.6417 101.257   3
  -6   0  -2-96.8245 127.053   3
  -6   0  -3-220.585 181.346   3
  -6   0  -4 226.066 234.649   3
  -6   0  -5-27.7798 54.5597   1
  -6   0  -5 1.96575 52.9375   3
  -6   0  -6 198.080 140.694   1
  -6   0  -6 285.860 164.511   3
  -6   0  -7-73.3680 87.1495   1
  -6   0  -8 25.4865 48.8470   1
  -6   1  11 178.353 166.647   3
  -6   1  10-95.5304 130.119   3
  -6  -1  10 293.792 219.372   3
  -6   1   9 192.690 170.464   3
  -6  -1   9-82.9306 121.572   3
  -6   1   8 38.1199 87.3764   3
  -6  -1   8-71.7439 115.406   3
  -6   1   7 99.2288 106.016   3
  -6  -1   7 392.321 242.175   3
  -6   1   6 162.140 154.289   3
  -6  -1   6 1152.62 457.335   3
  -6   1   5 311.177 221.271   3
  -6  -1   5 369.075 221.366   3
  -6  -1   4 381.389 234.113   3
  -6   1   4-249.959 190.885   3
  -6  -1   3 143.805 130.832   3
  -6   1   3 228.494 165.217   3
  -6   1   2 112.737 166.000   3
  -6  -1   2 228.440 186.851   3
  -6   1   1 7.27342 105.254   3
  -6  -1   1 56.9624 123.868   3
  -6   1   0 507.648 276.657   3
  -6  -1   0 225.120 140.139   3
  -6   1  -1-157.884 156.847   3
  -6  -1  -1 301.751 207.729   3
  -6   1  -2 72.5719 170.539   3
  -6  -1  -2 263.474 195.442   3
  -6   1  -3 208.707 177.808   3
  -6  -1  -3 342.367 226.577   3
  -6  -1  -4 98.1181 105.191   1
  -6   1  -4 5.78861 122.385   3
  -6  -1  -4 88.6075 203.502   3
  -6  -1  -5 82.6366 76.4300   1
  -6   1  -5-57.8971 102.548   3
  -6  -1  -5 44.0238 92.6947   3
  -6   1  -6-114.078 105.949   1
  -6  -1  -6 132.037 110.973   1
  -6  -1  -6 184.051 179.501   3
  -6   1  -7 166.244 129.094   1
  -6  -1  -7-130.655 112.259   1
  -6   1  -8 67.5591 87.7893   1
  -6  -1  -8 280.536 164.756   1
   6   2 -11 64.6349 97.3406   4
  -6   2  10 113.142 131.889   3
   6   2 -10 49.2930 86.8169   4
  -6   2   9 25.3768 71.7288   3
  -6  -2   9 57.9129 107.895   3
   6   2  -9-192.912 155.207   4
  -6   2   8 169.299 170.321   3
  -6  -2   8-233.770 197.630   3
   6   2  -8-85.7485 107.447   4
  -6   2   7 226.338 179.127   3
  -6  -2   7 8.09705 69.2730   3
  -6   2   6 310.003 207.141   3
  -6  -2   6 16.3897 98.7124   3
  -6  -2   5 45.7205 101.964   3
  -6   2   5 91.2039 120.691   3
  -6  -2   4 210.761 182.557   3
  -6   2   4-121.871 134.689   3
  -6  -2   3 282.259 207.053   3
  -6   2   3 32.9479 82.1569   3
  -6  -2   2-202.061 175.662   3
  -6   2   2 175.712 163.028   3
  -6   2   1 51.4592 94.0797   3
  -6  -2   1 335.441 221.344   3
  -6   2   0 402.705 243.397   3
  -6  -2   0 410.983 274.384   3
  -6   2  -1 962.521 371.210   3
  -6  -2  -1 727.653 323.067   3
  -6   2  -2 341.689 244.103   3
  -6  -2  -2 616.851 294.873   3
  -6   2  -3-49.2544 97.0398   3
  -6  -2  -3 181.603 214.510   3
  -6  -2  -4 149.883 107.624   1
  -6   2  -4 367.919 235.644   3
  -6  -2  -4 141.266 180.825   3
  -6   2  -5 61.9188 116.339   3
  -6  -2  -5-139.326 107.618   1
  -6  -2  -5 105.394 136.511   3
  -6  -2  -6 59.5142 109.307   3
  -6  -2  -6 116.708 103.460   1
  -6   2  -7 147.017 124.069   1
  -6  -2  -7-54.0412 106.490   3
  -6  -2  -7 108.017 100.696   1
  -6   2  -8 31.1806 68.0703   1
  -6  -2  -8-80.5119 91.9117   1
   6   3 -10 423.783 226.199   4
   6   3  -9 99.9827 116.045   4
  -6   3   8 289.284 194.716   3
  -6  -3   8 246.275 205.109   3
   6   3  -8 198.395 139.960   4
  -6   3   7 53.1261 81.0717   3
  -6  -3   7 57.2199 59.6197   3
   6   3  -7-132.186 127.560   4
  -6  -3   6 65.3251 112.477   3
   6   3  -6 59.3593 89.0920   4
  -6  -3   5 178.956 168.939   3
  -6   3   5-32.1339 75.8595   3
  -6  -3   4-106.199 181.829   3
  -6   3   4 150.524 146.056   3
  -6  -3   3 127.590 144.131   3
  -6   3   3 144.263 144.403   3
  -6  -3   2 206.767 193.211   3
  -6   3   2 108.632 130.311   3
  -6   3   1 897.107 351.409   3
  -6  -3   1 1156.98 423.257   3
  -6   3   0 190.021 166.066   3
  -6  -3   0 104.276 211.576   3
  -6   3  -1-55.8840 96.4658   3
  -6  -3  -1 110.552 182.600   3
  -6   3  -2 385.281 259.109   3
  -6  -3  -2 383.197 230.911   3
  -6   3  -3 125.961 154.495   3
  -6  -3  -3 128.761 161.893   3
  -6   3  -4 252.910 199.117   3
  -6  -3  -4 160.622 139.940   3
  -6  -3  -5-159.633 164.819   3
  -6  -3  -6 312.968 214.430   3
  -6  -3  -7-164.717 123.499   1
  -6  -3  -7-64.2720 110.591   3
  -6   3  -8-106.768 113.941   1
  -6  -3  -8 21.0471 55.3315   1
   6   4 -10 88.7917 57.4161   4
   6   4  -9-47.8435 88.7400   4
   6   4  -8-292.887 186.945   4
   6   4  -7 78.8622 104.956   4
  -6   4   7 324.415 203.968   3
   6   4  -6 33.0810 74.5192   4
  -6   4   6 9.25730 51.5622   3
  -6  -4   5 594.706 317.109   3
   6   4  -5 57.3599 88.9920   4
  -6   4   5 390.641 219.092   3
  -6  -4   4 111.983 135.765   3
   6   4  -4-51.8134 69.3345   4
  -6   4   4-11.8795 59.6755   3
  -6  -4   3 64.6629 112.922   3
  -6   4   3 194.647 178.324   3
  -6  -4   2-96.5475 130.183   3
  -6   4   2 229.032 159.783   3
  -6  -4   1 165.700 151.842   3
  -6   4   1 361.482 193.499   3
  -6   4   0 1124.81 392.233   3
  -6  -4   0 1136.20 417.599   3
  -6   4  -1 11.7549 97.7282   3
  -6  -4  -1-232.204 190.154   3
  -6   4  -2-115.316 136.534   3
  -6  -4  -2 45.7735 96.7699   3
  -6   4  -3 466.986 302.824   3
  -6  -4  -3 145.520 153.472   3
  -6  -4  -4 680.926 315.758   3
  -6  -4  -5 146.431 157.666   3
  -6  -4  -6 115.208 139.647   3
  -6  -4  -7-294.382 217.973   3
   6   5  -9 448.791 204.877   4
   6   5  -8 258.638 178.289   4
  -6  -5   7 675.184 363.993   3
   6   5  -7 738.354 298.035   4
  -6  -5   6 38.6025 179.439   3
   6   5  -6-40.5175 87.7869   4
  -6  -5   5 68.2622 117.445   3
   6   5  -5-219.693 158.226   4
  -6   5   5 96.2326 113.761   3
  -6  -5   4-9.39234 75.5196   3
   6   5  -4 536.593 241.570   4
  -6   5   4 361.441 214.908   3
  -6  -5   3 113.736 141.579   3
   6   5  -3 64.0670 99.2558   4
  -6   5   3-176.329 153.318   3
  -6  -5   2 111.184 139.406   3
  -6   5   2 58.0360 138.361   3
  -6  -5   1 483.700 272.147   3
  -6   5   1-141.617 142.510   3
  -6   5   0 566.709 282.929   3
  -6  -5   0 382.763 248.078   3
  -6   5  -1 173.202 150.207   3
  -6  -5  -1-124.695 145.882   3
  -6   5  -2 29.0668 93.5913   3
  -6  -5  -2-281.752 209.087   3
  -6  -5  -3 29.1011 110.400   3
  -6  -5  -4-4.44629 61.9499   3
  -6  -5  -5 211.800 185.569   3
  -6  -5  -6-95.5016 133.371   3
  -6  -5  -7 260.239 204.190   3
   6   6  -9 469.803 235.477   4
   6   6  -8-93.4574 112.122   4
   6   6  -7 219.187 163.666   4
  -6  -6   6-159.750 169.893   3
   6   6  -6 232.992 186.846   4
  -6  -6   5-154.484 167.078   3
   6   6  -5 76.1639 101.262   4
  -6  -6   4 39.6077 99.0835   3
   6   6  -4 385.776 204.395   4
  -6  -6   3 225.466 197.326   3
   6   6  -3 30.7877 98.7741   4
  -6   6   3 90.6160 151.703   3
  -6  -6   2-47.0914 94.5442   3
   6   6  -2 134.401 119.578   4
  -6   6   2-104.357 121.528   3
  -6  -6   1 47.5436 101.865   3
  -6   6   1 47.1101 63.4608   3
  -6   6   0 583.872 274.280   3
  -6  -6   0 324.520 227.468   3
  -6   6  -1 157.930 151.933   3
  -6  -6  -1 103.151 120.477   3
  -6  -6  -2 286.715 202.480   3
  -6  -6  -3 5.03835 64.8403   3
  -6  -6  -4-64.5688 116.274   3
  -6  -6  -5 304.140 220.118   3
  -6  -6  -6 32.9701 89.9745   3
   6   7  -8 133.160 115.465   4
   6   7  -7 121.130 125.262   4
  -6  -7   6 62.9380 124.410   3
   6   7  -6-81.5670 106.224   4
  -6  -7   5 2.88535 69.2414   3
   6   7  -5 157.752 138.012   4
  -6  -7   4 137.839 163.725   3
   6   7  -4 47.0079 79.0039   4
  -6  -7   3-104.708 138.778   3
   6   7  -3 26.0640 67.1477   4
  -6  -7   2 245.028 208.623   3
   6   7  -2 510.432 254.423   4
  -6  -7   1 184.555 224.185   3
   6   7  -1 73.2408 92.3041   4
  -6   7   1-120.008 126.130   3
  -6  -7   0 125.597 148.442   3
  -6  -7  -1 529.546 214.245   3
  -6  -7  -2 111.787 121.478   3
  -6  -7  -3 32.5259 87.1676   3
  -6  -7  -4-50.5154 106.103   3
  -6  -7  -5 15.0077 68.1489   3
   6   8  -7-176.483 150.868   4
  -6  -8   6 178.206 188.625   3
   6   8  -6-113.248 119.687   4
  -6  -8   5 265.428 224.004   3
   6   8  -5-51.9337 83.0692   4
  -6  -8   4 328.117 279.325   3
   6   8  -4-55.6789 89.2877   4
  -6  -8   3 264.899 221.839   3
   6   8  -3 42.4551 78.0582   4
  -6  -8   2 104.252 142.324   3
   6   8  -2 209.625 144.354   4
  -6  -8   1-30.2472 79.7475   3
   6   8  -1 64.5119 89.8801   4
  -6  -8   0-139.041 158.214   3
   6   8   0 506.888 223.561   4
  -6  -8  -1 256.338 206.869   3
  -6  -8  -2 395.031 254.696   3
  -6  -8  -3 427.110 268.657   3
  -6  -8  -4 95.1433 129.503   3
  -6  -9   5 158.918 189.213   3
   6   9  -5 447.740 231.237   4
  -6  -9   4 765.002 377.186   3
   6   9  -4 385.350 211.511   4
  -6  -9   3 261.897 222.419   3
   6   9  -3-144.464 131.780   4
  -6  -9   2 415.963 276.407   3
   6   9  -2-157.711 134.784   4
  -6  -9   1-236.156 208.245   3
   6   9  -1 135.551 122.523   4
  -6  -9   0 45.8567 139.973   3
  -6  -9  -1-223.454 197.466   3
  -6  -9  -2 217.407 182.755   3
   0   0   0    0.00    0.00   0
;
_shelx_hkl_checksum     25220
_shelx_res_file
;
    shelx.res created by SHELXL-2014/7
TITL ab1 in P 21/n
CELL  0.71073   4.7940  14.4120  14.5360   90.000   93.848   90.000
ZERR     4.00   0.0004   0.0009   0.0009    0.000    0.006    0.000
LATT   1
SYMM  1/2 - X, 1/2 + Y, 1/2 - Z
SFAC  C    H    N    O
UNIT  40 40 8 12
MERG   2
OMIT    -4.00  80.00
ACTA
FMAP   2
PLAN   20
HTAB    2.00000
BOND
BOND   $H
EQIV $2 -x+1/2, y+1/2, -z+3/2
HTAB N1 O1_$2
HTAB C6 O1_$2
HTAB C9 O1
HTAB C9 O2_$2
CONF
L.S.   10
WGHT    0.079300    0.493000
FVAR       4.63708
H5    2    0.782813    0.545861    0.562174    11.00000    0.05952
H1    2    0.312354    0.692576    0.724017    11.00000    0.06928
MOLE    1
O1    4    0.271897    0.303790    0.741620    11.00000    0.06294    0.03847 =
         0.06609    0.00519    0.02785   -0.00651
N1    3    0.388264    0.639785    0.692743    11.00000    0.04816    0.03399 =
         0.04387   -0.00306    0.00532    0.00043
N2    3    0.521012    0.502842    0.656845    11.00000    0.04233    0.03301 =
         0.04042    0.00042    0.01104   -0.00009
O3    4    0.945279    0.381656    0.547992    11.00000    0.06103    0.05210 =
         0.07527    0.00886    0.03509    0.00661
C4    1    0.567388    0.407168    0.652192    11.00000    0.03937    0.03303 =
         0.04054    0.00145    0.00569    0.00052
C3    1    0.768718    0.359466    0.600129    11.00000    0.04386    0.03963 =
         0.04737    0.00215    0.01177    0.00347
O2    4    0.709612    0.187404    0.630467    11.00000    0.07896    0.03455 =
         0.09061    0.00101    0.01789    0.00969
C2    1    0.660327    0.269096    0.637377    11.00000    0.04787    0.03801 =
         0.05108    0.00276    0.00890    0.00414
C8    1    0.357355    0.550562    0.712591    11.00000    0.03768    0.03787 =
         0.04263   -0.00202    0.00570    0.00008
C1    1    0.455299    0.324851    0.689742    11.00000    0.04479    0.03374 =
         0.04468    0.00130    0.00744   -0.00039
C5    1    0.657957    0.566022    0.602396    11.00000    0.04747    0.03368 =
         0.04459    0.00269    0.01283   -0.00164
C6    1    0.644645    0.744630    0.589334    11.00000    0.08087    0.03780 =
         0.06010    0.00143    0.01789   -0.00572
AFIX  33
H6A   2    0.544630    0.791154    0.621044    11.00000   -1.50000
H6B   2    0.842008    0.755061    0.599787    11.00000   -1.50000
H6C   2    0.593175    0.747940    0.524445    11.00000   -1.50000
AFIX   0
C9    1    0.187296    0.512927    0.785167    11.00000    0.05504    0.04347 =
         0.05779   -0.00245    0.02296   -0.00246
AFIX  23
H9A   2    0.103839    0.454736    0.764079    11.00000   -1.20000
H9B   2    0.036927    0.555933    0.795500    11.00000   -1.20000
AFIX   0
C7    1    0.573685    0.651416    0.624485    11.00000    0.05235    0.03682 =
         0.04028    0.00056    0.00622   -0.00418
C10   1    0.358741    0.496619    0.876020    11.00000    0.12786    0.08893 =
         0.04929    0.01004    0.01215   -0.03533
AFIX  33
H10A  2    0.239847    0.472275    0.920808    11.00000   -1.50000
H10B  2    0.505561    0.453069    0.866493    11.00000   -1.50000
H10C  2    0.438658    0.554253    0.897910    11.00000   -1.50000
AFIX   0
HKLF 4
REM  ab1 in P 21/n
REM R1 =  0.0801 for    1363 Fo > 4sig(Fo)  and  0.1642 for all    3048 data
REM    144 parameters refined using      0 restraints
END
WGHT      0.0793      0.4930
REM Instructions for potential hydrogen bonds
HTAB C5 O3
EQIV $3 -x+2, -y+1, -z+1
HTAB C5 O3_$3
HTAB N1 O1_$2
HTAB C6 O1_$2
HTAB C9 O1
HTAB C9 O2_$2
REM Highest difference peak  0.328,  deepest hole -0.345,  1-sigma level  0.056
Q1    1   0.7856  0.7320  0.5355  11.00000  0.05    0.33
Q2    1   0.4390  0.7807  0.5594  11.00000  0.05    0.31
Q3    1   0.7571  0.7851  0.6487  11.00000  0.05    0.30
Q4    1   0.7071  0.3156  0.6173  11.00000  0.05    0.20
Q5    1   0.4651  0.3829  0.6856  11.00000  0.05    0.19
Q6    1   0.2892  0.4997  0.8466  11.00000  0.05    0.18
Q7    1   0.8646  0.1739  0.5407  11.00000  0.05    0.17
Q8    1   0.2947  0.5579  0.8837  11.00000  0.05    0.17
Q9    1   0.2861  0.2315  0.7224  11.00000  0.05    0.17
Q10   1   0.2793  0.5328  0.7442  11.00000  0.05    0.17
Q11   1   1.0926  0.8000  0.5790  11.00000  0.05    0.17
Q12   1   0.2512  0.4989  0.6319  11.00000  0.05    0.16
Q13   1   0.2529  0.3711  0.7651  11.00000  0.05    0.15
Q14   1   0.7026  0.6565  0.7171  11.00000  0.05    0.15
Q15   1   1.1176  0.4541  0.5408  11.00000  0.05    0.15
Q16   1   0.1023  0.5826  0.7934  11.00000  0.05    0.15
Q17   1   0.3613  0.3226  0.7993  11.00000  0.05    0.15
Q18   1   0.6791  0.4152  0.6196  11.00000  0.05    0.14
Q19   1   0.7516  0.3961  0.7887  11.00000  0.05    0.14
Q20   1   0.5076  0.2824  0.6624  11.00000  0.05    0.14
;
_shelx_res_checksum     79305
data_global
_journal_date_recd_electronic     2016-05-30
_journal_date_accepted     2016-06-15
_journal_name_full     'Acta Crystallographica, Section E'
_journal_year     2016
_journal_volume     72
_journal_issue      7
_journal_page_first     998
_journal_page_last     1001
_journal_paper_category     GO
_journal_paper_doi     10.1107/S2056989016009725
_journal_coeditor_code     XU5888
_publ_contact_author_name     'Iclal Bulut'
_publ_contact_author_address
;
Ondokuz Mayis University, Faculty of Arts and Sciences, Department of Chemistry,
Atakum, Samsun, Turkey
;
_publ_contact_author_email     'iclalb@omu.edu.tr'
_publ_contact_author_fax     '+903624576081'
_publ_contact_author_phone     '+903623121919 ext:5435'
_publ_section_title
;\
Crystal structure of
2-ethyl-4-methyl-1-(2-oxido-3,4-dioxocyclobut-1-en-1-yl)-1<i>H</i>-imidazol-\
3-ium
;
loop_
    _publ_author_name
    _publ_author_footnote
    _publ_author_address
    'Korkmaz, Ufuk' .
;
Ondokuz Mayis University, Faculty of Arts and Sciences, Department of Physics,
Atakum, Samsun, Turkey
;
    'Bulut, Iclal' .
;
Ondokuz Mayis University, Faculty of Arts and Sciences, Department of Chemistry,
Atakum, Samsun, Turkey
;
    'Bulut, Ahmet' .
;
Ondokuz Mayis University, Faculty of Arts and Sciences, Department of Physics,
Atakum, Samsun, Turkey
;
_publ_section_synopsis
;
In the crystal of the inner salt of the title compound,  N---H...O and C---H...O
hydrogen bonds  form an <i>R</i>~2~^2^(9) ring motif.
;
