# Supplementary material for: Crystal structure of 2-ethyl-4-methyl-1-(2-oxido-3,4-dioxo­cyclo­but-1-en-1-yl)-1H-imidazol-3-ium
Source: Acta Crystallogr E Crystallogr Commun. 2016 Jun 21;72(Pt 7):998–1001. doi: 10.1107/S2056989016009725 (PMC4992924; doi:10.1107/S2056989016009725)
Supplement: Supplementary file 2 [file e-72-00998-Isup2.hkl]

data_I                                                                          
_shelx_title ' ab1 in P 21/n'                                                   
_shelx_refln_list_code          4                                               
_shelx_F_calc_maximum      220.25                                               
_exptl_crystal_F_000       432.00                                               
_reflns_d_resolution_high  0.7001                                               
                                                                                
loop_                                                                           
 _space_group_symop_operation_xyz                                               
 'x, y, z'                                                                      
 '-x+1/2, y+1/2, -z+1/2'                                                        
 '-x, -y, -z'                                                                   
 'x-1/2, -y-1/2, z-1/2'                                                         
                                                                                
_cell_length_a     4.7940                                                       
_cell_length_b    14.4120                                                       
_cell_length_c    14.5360                                                       
_cell_angle_alpha  90.000                                                       
_cell_angle_beta   93.848                                                       
_cell_angle_gamma  90.000                                                       
                                                                                
_shelx_F_squared_multiplier     1.000                                           
                                                                                
loop_                                                                           
 _refln_index_h                                                                 
 _refln_index_k                                                                 
 _refln_index_l                                                                 
 _refln_F_squared_calc                                                          
 _refln_F_squared_meas                                                          
 _refln_F_squared_sigma                                                         
 _refln_observed_status                                                         
   2   0   0        109.67        154.67        10.87 o                         
   4   0   0          2.15          1.15         1.89 o                         
   6   0   0          0.08          6.35         3.93 o                         
   1   1   0       4974.02       4651.97        40.08 o                         
   2   1   0         14.37         10.83         2.38 o                         
   3   1   0          1.49          1.01         2.73 o                         
   4   1   0         46.99         39.99         8.49 o                         
   5   1   0         14.80          7.38         3.22 o                         
   6   1   0         15.94         14.89         6.57 o                         
   1   2   0         17.97         16.83         1.70 o                         
   2   2   0        778.95        821.18        33.01 o                         
   3   2   0        239.60        188.67        12.32 o                         
   4   2   0          4.40          9.73         3.50 o                         
   5   2   0          0.04         -1.73         6.40 o                         
   6   2   0          9.26         18.91         8.47 o                         
   1   3   0          1.06          2.20         0.57 o                         
   2   3   0          7.45          3.92         0.93 o                         
   3   3   0         23.35         89.02         8.88 o                         
   4   3   0         23.90         24.53         5.16 o                         
   5   3   0         17.92         20.19         6.96 o                         
   6   3   0          2.38          7.08         6.08 o                         
   0   4   0        265.86        198.66        12.13 o                         
   1   4   0       1421.73       1448.58        19.78 o                         
   2   4   0        403.73        469.96        12.76 o                         
   3   4   0          0.52          4.84         2.25 o                         
   4   4   0          0.24         30.39         4.55 o                         
   5   4   0         45.45         60.16         9.26 o                         
   6   4   0         53.14         52.57        13.30 o                         
   1   5   0        701.43        660.72        14.93 o                         
   2   5   0         11.48         17.07         2.63 o                         
   3   5   0        167.03        161.38         9.30 o                         
   4   5   0         43.96         46.01         5.41 o                         
   5   5   0         12.35          7.46         4.64 o                         
   6   5   0          5.84         21.80         8.67 o                         
   0   6   0       1671.37       1627.78        42.78 o                         
   1   6   0       1477.90       1428.12        40.82 o                         
   2   6   0          7.67          2.51         1.88 o                         
   3   6   0          9.82          9.29         2.24 o                         
   4   6   0        144.75        124.91        11.98 o                         
   5   6   0         57.58         56.70         9.11 o                         
   6   6   0          2.50         20.56         8.14 o                         
   1   7   0         37.42         51.58         8.34 o                         
   2   7   0          1.01          1.34         3.02 o                         
   3   7   0        304.99        305.81        14.45 o                         
   4   7   0         22.12         27.49         5.64 o                         
   5   7   0         14.19         10.26         3.84 o                         
   6   7   0          5.34          5.84         6.90 o                         
   0   8   0        157.26        175.02        16.24 o                         
   1   8   0         79.65         75.01        10.72 o                         
   2   8   0        350.92        374.93        26.18 o                         
   3   8   0        202.81        213.25        22.41 o                         
   4   8   0          2.24          2.11         2.46 o                         
   5   8   0         19.18          5.23        11.40 o                         
   6   8   0          0.13          5.98        15.02 o                         
   1   9   0         41.35         37.74         6.16 o                         
   2   9   0         18.49         13.57         5.47 o                         
   3   9   0          0.78          1.34         3.52 o                         
   4   9   0          5.46          3.70         3.30 o                         
   5   9   0          4.20          0.68         5.51 o                         
   6   9   0          8.40          2.13         6.51 o                         
   0  10   0         19.01         19.83         6.40 o                         
   1  10   0        730.20        676.47        26.48 o                         
   2  10   0          1.03          3.07         2.89 o                         
   3  10   0          0.73          2.24         2.75 o                         
   4  10   0        131.84        137.34        26.49 o                         
   5  10   0          0.01         -0.05         2.80 o                         
   1  11   0         11.86         14.02         4.37 o                         
   2  11   0          1.12         -0.46         2.94 o                         
   3  11   0        279.65        263.43        27.37 o                         
   4  11   0          0.85         -2.63         2.13 o                         
   5  11   0          2.77         -3.71         3.36 o                         
   0  12   0         62.46         53.87        11.40 o                         
   1  12   0        169.04        168.88        14.65 o                         
   2  12   0         82.06         73.55        13.84 o                         
   3  12   0         41.66         55.55        13.19 o                         
   4  12   0          0.72         -0.59         7.92 o                         
   5  12   0          0.10         -3.60         5.70 o                         
   1  13   0        296.86        288.40        24.29 o                         
   2  13   0         14.15         19.50         5.62 o                         
   3  13   0          0.00         -4.43         4.00 o                         
   4  13   0          0.64         -0.79         6.11 o                         
   5  13   0          0.03         -7.75         7.87 o                         
   0  14   0         30.64         39.46        10.85 o                         
   1  14   0         63.53         60.77        10.45 o                         
   2  14   0          2.44          0.55         2.75 o                         
   3  14   0         50.53         55.77        13.91 o                         
   4  14   0          0.16          6.61         6.91 o                         
   5  14   0          0.01        -11.54         9.91 o                         
   1  15   0          0.18          0.02         2.06 o                         
   2  15   0          0.22          4.44         3.41 o                         
   3  15   0          0.04          6.59         3.60 o                         
   4  15   0         15.60         37.96        15.58 o                         
   0  16   0        169.82        175.12        24.52 o                         
   1  16   0          0.01          3.45         2.46 o                         
   2  16   0         16.59         17.08         5.66 o                         
   3  16   0          0.07         -1.92         4.17 o                         
   4  16   0          1.42          6.90         4.05 o                         
   1  17   0          0.72          2.65         2.40 o                         
   2  17   0         22.48         32.10         8.18 o                         
   3  17   0          0.80          0.60         2.75 o                         
   0  18   0          6.33         15.69         7.96 o                         
   1  18   0          5.38         10.86         4.98 o                         
   2  18   0         33.49         42.06        14.52 o                         
   3  18   0          1.06         17.37        10.77 o                         
   1  19   0          4.03         11.74        13.06 o                         
   2  19   0         12.55         11.78         7.90 o                         
   0  20   0         26.30         53.92        15.82 o                         
   1  20   0          0.15         -9.25         6.99 o                         
  -5   0   1         16.30         13.50         9.52 o                         
  -3   0   1         94.39        100.00        10.85 o                         
  -1   0   1       1136.72       1020.71        26.10 o                         
   1   0   1       3638.76       3252.33        55.12 o                         
   3   0   1        273.04        256.56        26.70 o                         
   5   0   1         14.77         22.09        11.12 o                         
  -6   1   1          5.75          1.40         3.73 o                         
  -5   1   1          9.30          9.87         5.16 o                         
  -4   1   1         13.02         17.75         4.75 o                         
  -3   1   1         30.29         18.92         4.00 o                         
  -2   1   1        189.76        221.38        12.74 o                         
  -1   1   1        627.65        549.83        13.85 o                         
   1   1   1        311.45        351.32         6.51 o                         
   2   1   1        640.81        680.21        20.78 o                         
   3   1   1         22.76          6.09         3.15 o                         
   4   1   1          3.32          6.08         3.44 o                         
   5   1   1         40.34         36.19         9.65 o                         
   6   1   1         11.06          1.85        10.69 o                         
  -6   2   1          0.09          6.33         6.60 o                         
  -5   2   1         93.82         83.52        14.77 o                         
  -4   2   1        191.41        202.81        14.96 o                         
  -3   2   1        105.82        147.49        12.80 o                         
  -2   2   1        526.75        515.56        42.44 o                         
  -1   2   1       2825.96       2739.92        31.51 o                         
   1   2   1        403.31        427.12         5.65 o                         
   2   2   1        125.71        120.77         7.83 o                         
   3   2   1         67.68         49.10         6.25 o                         
   4   2   1        120.79        128.73        15.76 o                         
   5   2   1         48.77         48.69        11.27 o                         
   6   2   1         21.30         38.92        11.33 o                         
  -6   3   1         54.48         47.20        12.57 o                         
  -5   3   1         42.69         39.94         9.04 o                         
  -4   3   1          0.00          1.40         1.96 o                         
  -3   3   1         16.91         34.66         6.27 o                         
  -2   3   1        197.25        186.69        11.77 o                         
  -1   3   1        713.19        703.99        12.92 o                         
   0   3   1       2249.87       2079.73        23.67 o                         
   1   3   1        169.26        161.13         4.98 o                         
   2   3   1        661.88        589.56        11.03 o                         
   3   3   1        608.00        556.76        21.05 o                         
   4   3   1         13.31          1.49         2.49 o                         
   5   3   1         10.40          6.62         6.04 o                         
   6   3   1          1.14          0.08         3.97 o                         
  -6   4   1         23.17         11.71         5.56 o                         
  -5   4   1          2.84          8.89         4.52 o                         
  -4   4   1         21.10         22.39         5.17 o                         
  -3   4   1         55.57         46.39         7.25 o                         
  -2   4   1         76.47         87.87         5.02 o                         
  -1   4   1          9.57          6.45         0.86 o                         
   0   4   1       1129.77       1155.22        20.57 o                         
   1   4   1       1205.68       1180.90        29.72 o                         
   2   4   1        292.63        331.29        11.36 o                         
   3   4   1         36.55         39.46         4.37 o                         
   4   4   1          2.83          2.79         1.70 o                         
   5   4   1         48.17         46.41        12.08 o                         
   6   4   1          1.28         -3.30         5.67 o                         
  -6   5   1          0.81          3.41        14.54 o                         
  -5   5   1          4.54          4.45         2.48 o                         
  -4   5   1          0.11          1.09         1.10 o                         
  -3   5   1          8.24         13.46         3.44 o                         
  -2   5   1          0.27          0.46         0.72 o                         
  -1   5   1       1149.57       1109.08        14.52 o                         
   0   5   1       1655.21       1624.98        27.47 o                         
   1   5   1        417.56        442.21        19.82 o                         
   2   5   1        132.03        138.78         8.51 o                         
   3   5   1         25.59         40.86         4.50 o                         
   4   5   1          7.87          6.78         2.11 o                         
   5   5   1          2.75          3.61         2.83 o                         
   6   5   1          7.07          1.03         6.93 o                         
  -6   6   1          7.72          2.20         2.50 o                         
  -5   6   1          7.76          5.45         2.94 o                         
  -4   6   1         10.96          6.43         2.91 o                         
  -3   6   1         44.80         48.43         4.69 o                         
  -2   6   1          1.27          0.76         1.01 o                         
  -1   6   1        556.22        555.84        15.99 o                         
   0   6   1          8.68          7.61         2.25 o                         
   1   6   1        913.27        906.11        30.86 o                         
   2   6   1         66.94         58.70         9.33 o                         
   3   6   1        324.38        337.31        14.27 o                         
   4   6   1          5.52          6.65         2.24 o                         
   5   6   1          0.05          2.63         1.71 o                         
   6   6   1          0.49          5.92         4.39 o                         
  -6   7   1          0.84          1.33         3.83 o                         
  -5   7   1         48.16         45.62         8.19 o                         
  -4   7   1         30.03         39.35         8.03 o                         
  -3   7   1         87.31        105.21        11.11 o                         
  -2   7   1          6.42          4.41         3.09 o                         
  -1   7   1         10.70          7.68         3.20 o                         
   0   7   1        137.70        145.60         9.80 o                         
   1   7   1         47.94         47.91         7.68 o                         
   2   7   1        256.65        291.81        21.29 o                         
   3   7   1         64.53         79.16         7.11 o                         
   4   7   1         59.59         60.80        13.87 o                         
   5   7   1          0.10          0.03         2.00 o                         
   6   7   1         17.87         24.63         9.96 o                         
  -6   8   1          1.98          0.67         2.77 o                         
  -5   8   1          9.21         16.93         6.35 o                         
  -4   8   1         54.01         57.02        13.65 o                         
  -3   8   1         30.50         28.45         8.63 o                         
  -2   8   1         13.66         18.07         5.59 o                         
  -1   8   1          1.86          3.24         2.84 o                         
   0   8   1       1020.86       1094.04        28.85 o                         
   1   8   1        129.65         97.91         8.91 o                         
   2   8   1         15.75         19.27         5.73 o                         
   3   8   1          0.29         -1.04         2.20 o                         
   4   8   1          9.19          4.02         9.06 o                         
   5   8   1         21.64         22.10         6.75 o                         
   6   8   1          2.24         11.92         9.62 o                         
  -6   9   1          1.65         -0.10         8.64 o                         
  -5   9   1          4.35         10.77         5.89 o                         
  -4   9   1          4.50          9.04         5.40 o                         
  -3   9   1          5.97          5.55         4.61 o                         
  -2   9   1        292.74        303.26        25.33 o                         
  -1   9   1        350.31        400.53        27.20 o                         
   0   9   1         65.44         61.36         7.26 o                         
   1   9   1        423.10        451.29        20.22 o                         
   2   9   1         10.47          8.57         1.63 o                         
   3   9   1          0.05         -1.00         2.95 o                         
   4   9   1          9.88         23.19         6.60 o                         
   5   9   1          0.84         -0.23         2.60 o                         
   6   9   1          0.52        -10.39         9.18 o                         
  -5  10   1          6.03          0.84         4.51 o                         
  -4  10   1          9.13          6.52         3.63 o                         
  -3  10   1        239.55        257.76        26.81 o                         
  -2  10   1        121.59        126.79        17.09 o                         
  -1  10   1        209.87        167.63        13.23 o                         
   0  10   1          4.45          5.11         2.85 o                         
   1  10   1          2.40          4.62         2.38 o                         
   2  10   1          6.98          6.99         3.73 o                         
   3  10   1         19.29         18.77         6.89 o                         
   4  10   1         23.64         22.73         6.63 o                         
   5  10   1          7.37          7.11         4.04 o                         
  -5  11   1          0.00         -2.44         4.46 o                         
  -4  11   1         26.79         39.90        11.87 o                         
  -3  11   1        238.74        238.25        26.96 o                         
  -2  11   1        269.92        272.46        26.27 o                         
  -1  11   1          8.66         11.32         3.80 o                         
   0  11   1        255.79        258.05        16.73 o                         
   1  11   1        205.65        219.96        15.75 o                         
   2  11   1         76.46         94.23        14.53 o                         
   3  11   1          8.29         17.14         7.31 o                         
   4  11   1          0.15         -4.73         3.27 o                         
   5  11   1          0.80         -2.43         4.62 o                         
  -5  12   1          0.23          2.67        12.56 o                         
  -4  12   1         14.94         19.31         8.70 o                         
  -3  12   1         37.03         33.77        10.12 o                         
  -2  12   1         51.12         69.11        13.56 o                         
  -1  12   1        401.08        355.98        29.05 o                         
   0  12   1        113.56        116.47        11.83 o                         
   1  12   1         30.58         30.99         6.44 o                         
   2  12   1         76.55         91.06        11.37 o                         
   3  12   1          3.71          6.92         4.61 o                         
   4  12   1          9.19          7.64         4.49 o                         
   5  12   1          2.65          9.39         8.33 o                         
  -5  13   1          0.30         -0.61         3.06 o                         
  -4  13   1          2.13         -3.10         3.80 o                         
  -3  13   1         25.35         24.47         9.29 o                         
  -2  13   1         49.84         49.27         8.66 o                         
  -1  13   1        249.57        233.30        17.99 o                         
   0  13   1        124.12        116.93        21.33 o                         
   1  13   1         98.55        106.78        12.13 o                         
   2  13   1        175.83        206.77        17.90 o                         
   3  13   1         11.14         14.35         7.36 o                         
   4  13   1          1.46          6.24         8.08 o                         
   5  13   1          3.20        -12.44         9.85 o                         
  -5  14   1          3.20        -11.43        10.01 o                         
  -4  14   1         12.00         12.32         7.71 o                         
  -3  14   1          6.72         20.50         8.48 o                         
  -2  14   1          1.49          0.46         3.26 o                         
  -1  14   1          2.49          1.62         5.65 o                         
   0  14   1          7.34          7.99         3.58 o                         
   1  14   1         21.02         22.77         5.82 o                         
   2  14   1         34.03         34.04         7.71 o                         
   3  14   1          3.38          6.90         3.14 o                         
   4  14   1         20.25         26.58        12.77 o                         
  -4  15   1          3.65          2.26         2.89 o                         
  -3  15   1          7.76         11.43         5.46 o                         
  -2  15   1         19.55         30.00        10.99 o                         
  -1  15   1          0.04         -0.12         2.17 o                         
   0  15   1          0.18         -5.23         2.91 o                         
   1  15   1          1.04          1.04         2.11 o                         
   2  15   1         16.79         18.14         5.78 o                         
   3  15   1         16.08          8.67         6.56 o                         
   4  15   1          0.44         -0.88         3.38 o                         
  -4  16   1          0.25         13.79        10.08 o                         
  -3  16   1         14.67         24.69         7.38 o                         
  -2  16   1         22.63         33.71        13.45 o                         
  -1  16   1          1.31          1.80         4.91 o                         
   0  16   1         21.15         17.67         5.59 o                         
   1  16   1          1.22          2.65         1.84 o                         
   2  16   1         19.97         33.71         8.04 o                         
   3  16   1          0.45          0.18         2.18 o                         
   4  16   1          6.33          5.80         3.73 o                         
  -3  17   1          0.02         -0.86         4.67 o                         
  -2  17   1          2.88          3.30         9.41 o                         
  -1  17   1          2.05         -0.61         5.90 o                         
   0  17   1          4.46          6.58         3.86 o                         
   1  17   1          2.87         -2.49         4.94 o                         
   2  17   1          4.20          4.37         4.60 o                         
   3  17   1          5.96          0.71         2.72 o                         
  -3  18   1          0.13          5.75         6.11 o                         
  -2  18   1         28.98         39.65         9.38 o                         
  -1  18   1          0.83          3.25         3.48 o                         
   0  18   1          3.06          1.46         4.13 o                         
   1  18   1          0.09         -0.88         7.50 o                         
   2  18   1          0.11         22.00        11.92 o                         
   3  18   1          0.16          9.02         8.69 o                         
  -2  19   1          2.27          7.37         4.04 o                         
  -1  19   1         13.56         15.05         5.93 o                         
   0  19   1          0.45         -0.32         3.97 o                         
   1  19   1          0.00         -3.95         4.68 o                         
   2  19   1          0.93          3.26         4.27 o                         
  -1  20   1          0.38         11.57         5.37 o                         
   0  20   1          5.14         15.52         8.59 o                         
   1  20   1         15.51         39.43        14.05 o                         
  -6   0   2          0.34        -15.89        10.27 o                         
  -4   0   2          4.38         13.23         7.02 o                         
  -2   0   2       2400.14       2456.29        57.86 o                         
   2   0   2        389.30        457.65        29.99 o                         
   4   0   2          5.17         18.38         8.24 o                         
   6   0   2          2.08         -4.50         5.91 o                         
  -6   1   2          7.93          7.77         5.77 o                         
  -5   1   2         49.36         41.77        10.26 o                         
  -4   1   2        181.29        192.47        14.71 o                         
  -3   1   2         16.35         16.95         4.42 o                         
  -2   1   2         23.39         23.10         4.10 o                         
  -1   1   2         19.59         12.85         2.30 o                         
   1   1   2       6301.48       6252.86        29.50 o                         
   2   1   2       1089.57        877.99        29.14 o                         
   3   1   2        169.40        166.66        15.53 o                         
   4   1   2         61.75         65.17        11.46 o                         
   5   1   2          4.30          4.66         4.27 o                         
   6   1   2          2.87          7.51         5.98 o                         
  -6   2   2          0.10         -0.29         8.78 o                         
  -5   2   2         69.25         76.77        13.97 o                         
  -4   2   2        218.59        219.16        15.72 o                         
  -3   2   2        395.61        399.20        21.36 o                         
  -2   2   2        295.77        254.09        13.79 o                         
  -1   2   2       1216.07       1144.77        31.73 o                         
   0   2   2        164.92        134.46         6.53 o                         
   1   2   2        691.88        711.65         9.14 o                         
   2   2   2          2.88          1.78         0.85 o                         
   3   2   2         49.42         40.87         7.68 o                         
   4   2   2         16.70         13.19         4.03 o                         
   5   2   2         36.78         33.16         9.54 o                         
   6   2   2         13.10         21.69         8.74 o                         
  -6   3   2         13.45          6.89         5.02 o                         
  -5   3   2          0.02         -0.86         2.23 o                         
  -4   3   2         85.62         89.23        10.52 o                         
  -3   3   2         45.33         56.80         9.69 o                         
  -2   3   2       1280.06       1323.04        31.46 o                         
  -1   3   2       3463.37       3557.79        24.69 o                         
   0   3   2         76.16         67.25         7.11 o                         
   1   3   2          9.76         11.17         1.18 o                         
   2   3   2          5.60         25.07         2.89 o                         
   3   3   2         28.46         22.09         3.87 o                         
   4   3   2          7.80          8.45         9.32 o                         
   5   3   2          1.65          6.24         3.50 o                         
   6   3   2         10.80         17.87         8.02 o                         
  -6   4   2          1.02          2.31         7.57 o                         
  -5   4   2          0.16          0.72         2.28 o                         
  -4   4   2         64.70         70.75        10.80 o                         
  -3   4   2         16.94         18.87         4.65 o                         
  -2   4   2        610.79        585.75        11.46 o                         
  -1   4   2       1080.48       1022.10        19.02 o                         
   0   4   2        620.06        566.05        22.01 o                         
   1   4   2       1513.96       1442.53        19.91 o                         
   2   4   2        361.90        375.33        12.73 o                         
   3   4   2         30.87         33.04         4.07 o                         
   4   4   2          8.40          2.02         1.18 o                         
   5   4   2          6.84          3.37         3.32 o                         
   6   4   2          2.43         -0.98         3.75 o                         
  -6   5   2          4.66          3.93         4.57 o                         
  -5   5   2         49.16         54.31         9.23 o                         
  -4   5   2         40.54         54.00         9.30 o                         
  -3   5   2          2.69          3.81         1.35 o                         
  -2   5   2        234.21        247.88        13.73 o                         
  -1   5   2         36.98         57.02         6.16 o                         
   0   5   2        850.48        847.58        26.42 o                         
   1   5   2        304.62        286.90        14.91 o                         
   2   5   2        109.65        128.97         7.63 o                         
   3   5   2          6.60         10.38         2.48 o                         
   4   5   2          5.44          3.53         1.75 o                         
   5   5   2          5.56          5.26         3.97 o                         
   6   5   2          0.29         -3.12         7.23 o                         
  -6   6   2          0.01         -0.40         3.04 o                         
  -5   6   2         15.20         16.70         5.21 o                         
  -4   6   2          0.09         -3.23         2.48 o                         
  -3   6   2        102.84         95.85         5.95 o                         
  -2   6   2        127.59        125.26        13.15 o                         
  -1   6   2        104.65        132.85         5.35 o                         
   0   6   2       1557.05       1548.17        29.20 o                         
   1   6   2         80.46         55.71         7.32 o                         
   2   6   2        112.05        117.24         5.51 o                         
   3   6   2          0.45          1.35         1.30 o                         
   4   6   2         20.81         24.70         4.54 o                         
   5   6   2          1.76         -3.36         5.28 o                         
   6   6   2          1.45         13.33         9.42 o                         
  -6   7   2          8.55         16.96         7.50 o                         
  -5   7   2         79.45         75.73        10.83 o                         
  -4   7   2          1.11          1.28         1.72 o                         
  -3   7   2        164.47        174.72        14.30 o                         
  -2   7   2        614.25        596.30        33.69 o                         
  -1   7   2          0.64          1.14         0.75 o                         
   0   7   2          0.93          2.92         1.61 o                         
   1   7   2        381.28        373.33        15.92 o                         
   2   7   2          6.53          7.11         1.82 o                         
   3   7   2          1.39          0.83         1.55 o                         
   4   7   2         41.96         52.49         6.74 o                         
   5   7   2         15.25         12.44         5.58 o                         
   6   7   2          8.24          5.20         5.65 o                         
  -6   8   2          3.30          7.28         4.71 o                         
  -5   8   2          0.51          6.13         3.55 o                         
  -4   8   2         56.59         59.57         9.72 o                         
  -3   8   2         17.35         21.01         7.44 o                         
  -2   8   2          8.90          8.31         4.51 o                         
  -1   8   2         76.08         93.48         6.23 o                         
   0   8   2        508.83        440.11        18.23 o                         
   1   8   2        798.76        852.81        25.80 o                         
   2   8   2          4.70          6.77         1.82 o                         
   3   8   2         32.07         28.93         6.27 o                         
   4   8   2          5.17          3.21         1.95 o                         
   5   8   2         15.58         13.25         5.13 o                         
   6   8   2          0.73         18.37        11.85 o                         
  -6   9   2          2.32          1.41        13.34 o                         
  -5   9   2          1.10          1.71         2.56 o                         
  -4   9   2         12.81         10.27         6.76 o                         
  -3   9   2          0.03          1.62         2.38 o                         
  -2   9   2          3.25          5.03         4.70 o                         
  -1   9   2        116.43         92.55         6.49 o                         
   0   9   2        557.09        592.75        22.50 o                         
   1   9   2        303.87        286.99        22.15 o                         
   2   9   2        255.50        252.96        11.15 o                         
   3   9   2        107.70        130.17        13.51 o                         
   4   9   2          2.74         -1.89         2.26 o                         
   5   9   2          1.46         -2.44         4.42 o                         
   6   9   2          4.54         10.11         8.50 o                         
  -5  10   2          1.09         -1.60         2.50 o                         
  -4  10   2         24.44         39.00        12.04 o                         
  -3  10   2        104.58         93.85        16.53 o                         
  -2  10   2        122.50        120.93        17.16 o                         
  -1  10   2          5.52          2.88         1.31 o                         
   0  10   2        107.09         98.90         9.85 o                         
   1  10   2        164.91        166.56        14.06 o                         
   2  10   2         34.05         30.51         7.69 o                         
   3  10   2         48.51         40.29         7.55 o                         
   4  10   2         53.34         52.94        10.09 o                         
   5  10   2          2.80          3.17         3.79 o                         
  -5  11   2          2.44         -1.88         2.46 o                         
  -4  11   2          7.93         30.18        10.37 o                         
  -3  11   2          0.01         -7.37         4.95 o                         
  -2  11   2         58.00         56.72        12.21 o                         
  -1  11   2         83.21         75.00         9.38 o                         
   0  11   2        361.40        354.40        19.56 o                         
   1  11   2        102.08        100.17        10.55 o                         
   2  11   2          5.38          6.33         2.90 o                         
   3  11   2        233.24        255.25        19.93 o                         
   4  11   2         58.51         50.47         9.94 o                         
   5  11   2          1.36         -9.54         8.21 o                         
  -5  12   2          7.45          1.31         7.82 o                         
  -4  12   2          3.01          2.63         3.24 o                         
  -3  12   2          7.08          7.39         5.06 o                         
  -2  12   2         22.36         12.26         5.30 o                         
  -1  12   2          2.01          4.88         3.07 o                         
   0  12   2          1.24          4.95         3.72 o                         
   1  12   2        221.16        201.90        18.91 o                         
   2  12   2        383.67        402.86        23.62 o                         
   3  12   2          8.10         21.74         6.10 o                         
   4  12   2         22.24         27.39        12.34 o                         
   5  12   2          8.36         -4.40         6.04 o                         
  -5  13   2          0.51          7.66         4.64 o                         
  -4  13   2         11.51         15.43         8.49 o                         
  -3  13   2          7.38         20.02         8.55 o                         
  -2  13   2         12.42          9.63         6.26 o                         
  -1  13   2        385.58        375.97        22.87 o                         
   0  13   2         93.18        100.60        11.59 o                         
   1  13   2        176.82        162.52        14.68 o                         
   2  13   2         96.69         95.27         9.89 o                         
   3  13   2          9.03          5.19         4.91 o                         
   4  13   2         11.66         23.77        11.50 o                         
   5  13   2          0.20         -0.24         2.36 o                         
  -5  14   2          4.50         10.83        10.74 o                         
  -4  14   2         17.57         42.82        13.65 o                         
  -3  14   2         40.14         47.78        13.40 o                         
  -2  14   2          0.52          1.83         2.15 o                         
  -1  14   2        111.08        112.50        13.12 o                         
   0  14   2          7.89          7.86         3.89 o                         
   1  14   2          0.18          0.31         2.33 o                         
   2  14   2          3.21          4.71         5.03 o                         
   3  14   2          1.03          3.16         3.00 o                         
   4  14   2          2.96          4.75         5.60 o                         
  -4  15   2          1.03          0.66         2.36 o                         
  -3  15   2          0.04         -3.98         4.30 o                         
  -2  15   2         59.52         58.58        10.41 o                         
  -1  15   2          4.26         -0.26         1.80 o                         
   0  15   2         12.49         11.56         4.81 o                         
   1  15   2          0.02         -0.36         1.84 o                         
   2  15   2          1.79         -4.26         2.95 o                         
   3  15   2          5.42          4.42         3.77 o                         
   4  15   2          7.32         10.33         7.43 o                         
  -4  16   2         31.69         37.96        13.50 o                         
  -3  16   2         21.81         24.52         7.45 o                         
  -2  16   2          5.55          5.55        10.27 o                         
  -1  16   2         38.07         66.83        13.61 o                         
   0  16   2          1.97          2.43         3.52 o                         
   1  16   2         13.21         18.49         6.18 o                         
   2  16   2          1.68          5.45         6.05 o                         
   3  16   2          3.61         10.01         7.11 o                         
   4  16   2          3.92          9.46         8.81 o                         
  -3  17   2          9.26          9.84         4.73 o                         
  -2  17   2         17.76         16.27         5.94 o                         
  -1  17   2          1.56          2.67         1.94 o                         
   0  17   2          0.96          2.74         2.56 o                         
   1  17   2          7.89         14.12         5.10 o                         
   2  17   2          9.35         14.28         9.31 o                         
   3  17   2          4.18          7.62         7.49 o                         
  -3  18   2          0.61          0.57         3.58 o                         
  -2  18   2          1.91          5.91         6.57 o                         
  -1  18   2          0.22         -2.86         2.44 o                         
   0  18   2          0.62         -2.34         2.31 o                         
   1  18   2          4.36          0.99         2.74 o                         
   2  18   2          1.46         10.25         8.72 o                         
   3  18   2         13.34         35.52        14.21 o                         
  -2  19   2          0.05         -0.79         2.89 o                         
  -1  19   2          0.01          4.38         4.98 o                         
   0  19   2          0.19         -1.20         2.98 o                         
   1  19   2          1.07         -9.87         7.15 o                         
   2  19   2         13.40          5.82         5.83 o                         
  -1  20   2          1.25         -0.06         1.81 o                         
   0  20   2          6.76         -4.25         4.83 o                         
   1  20   2          7.79          5.86         6.94 o                         
  -5   0   3          1.99          8.65         6.82 o                         
  -3   0   3         57.58         65.03        12.18 o                         
  -1   0   3        471.72        370.25        17.54 o                         
   1   0   3      48511.32      46506.55       238.78 o                         
   3   0   3          0.57         60.14        14.20 o                         
   5   0   3          1.22          1.63         3.50 o                         
  -6   1   3          8.14          8.43         4.77 o                         
  -5   1   3         45.83         42.30        10.50 o                         
  -4   1   3          4.35          7.74         3.56 o                         
  -3   1   3         88.33         95.48        10.08 o                         
  -2   1   3        271.52        300.67        14.85 o                         
  -1   1   3          3.83          1.71         0.90 o                         
   0   1   3       1620.59       1504.02         9.13 o                         
   1   1   3       2660.84       2662.24        21.92 o                         
   2   1   3        717.20        797.48        28.71 o                         
   3   1   3          3.10          6.32         2.87 o                         
   4   1   3          0.01          3.50         2.69 o                         
   5   1   3          7.02          5.73         4.15 o                         
   6   1   3          5.21         12.44         6.51 o                         
  -6   2   3         10.57          4.83         5.80 o                         
  -5   2   3         29.59         32.03         9.13 o                         
  -4   2   3         15.10          9.66         4.30 o                         
  -3   2   3          8.52          6.65         2.63 o                         
  -2   2   3        787.16        816.51        35.36 o                         
  -1   2   3       1709.31       1684.45        17.11 o                         
   0   2   3         40.97         33.45         3.45 o                         
   1   2   3        720.87        744.22        11.27 o                         
   2   2   3         13.14         16.35         3.31 o                         
   3   2   3        158.31        205.35        20.90 o                         
   4   2   3         21.58         13.91         5.13 o                         
   5   2   3          1.76          4.65         2.63 o                         
   6   2   3          1.37          1.05         5.37 o                         
  -6   3   3          9.85          6.32         4.74 o                         
  -5   3   3          0.61          1.26         2.21 o                         
  -4   3   3         46.18         53.33         9.34 o                         
  -3   3   3         10.45         12.30         4.08 o                         
  -2   3   3        261.28        237.54        19.45 o                         
  -1   3   3         87.91         58.14         5.56 o                         
   0   3   3        696.41        752.12        14.51 o                         
   1   3   3          0.24          0.12         0.29 o                         
   2   3   3         77.39         92.47         6.34 o                         
   3   3   3         40.33         58.90         6.87 o                         
   4   3   3         12.67         18.74         4.51 o                         
   5   3   3         17.24         10.61         3.77 o                         
   6   3   3          4.15          5.92         5.20 o                         
  -6   4   3          1.60          5.35         4.44 o                         
  -5   4   3        234.16        237.65        19.04 o                         
  -4   4   3         93.23         76.79        13.42 o                         
  -3   4   3         40.14         59.34         8.28 o                         
  -2   4   3         61.24         84.75         8.06 o                         
  -1   4   3        324.40        302.47        10.34 o                         
   0   4   3       1463.80       1509.87        40.02 o                         
   1   4   3        310.35        293.71         7.14 o                         
   2   4   3        321.07        321.83        14.02 o                         
   3   4   3         70.31         88.37         8.00 o                         
   4   4   3          1.81          3.75         2.57 o                         
   5   4   3          1.70          0.40         3.33 o                         
   6   4   3         10.31         11.80         7.48 o                         
  -6   5   3          0.07          0.59         3.74 o                         
  -5   5   3          1.00          0.55         1.65 o                         
  -4   5   3          2.21          1.21         5.34 o                         
  -3   5   3        307.01        280.37        12.84 o                         
  -2   5   3        675.34        753.07        23.99 o                         
  -1   5   3         54.10         39.70         3.35 o                         
   0   5   3         27.99         35.55         3.97 o                         
   1   5   3         63.57         52.32         4.93 o                         
   2   5   3        264.89        331.18        10.01 o                         
   3   5   3          8.62          3.50         2.88 o                         
   4   5   3         66.91         69.34         7.75 o                         
   5   5   3          2.21          8.25         6.46 o                         
   6   5   3         10.66          1.35         5.13 o                         
  -6   6   3          1.52          4.38         3.55 o                         
  -5   6   3         12.35         13.00         4.61 o                         
  -4   6   3        184.37        172.63        40.85 o                         
  -3   6   3        302.91        317.34        19.23 o                         
  -2   6   3         36.97         36.42         5.09 o                         
  -1   6   3        110.63        112.73        13.25 o                         
   0   6   3       1492.12       1431.50        23.69 o                         
   1   6   3        341.09        359.53        11.78 o                         
   2   6   3        235.38        224.37         8.35 o                         
   3   6   3          0.48          5.46         3.03 o                         
   4   6   3          1.57          5.52         2.46 o                         
   5   6   3         59.46         36.32        14.34 o                         
   6   6   3          7.23          0.23         3.02 o                         
  -6   7   3          0.10         -0.77         3.04 o                         
  -5   7   3         14.05          4.36         4.67 o                         
  -4   7   3         22.92         21.18         5.89 o                         
  -3   7   3         68.78         74.03         9.23 o                         
  -2   7   3        739.77        669.77        36.87 o                         
  -1   7   3         60.69         53.12         9.63 o                         
   0   7   3         24.42         35.87         3.07 o                         
   1   7   3         29.38         34.45         3.95 o                         
   2   7   3          5.94          9.51         1.92 o                         
   3   7   3         14.07         15.48         3.35 o                         
   4   7   3        165.18        159.96        11.92 o                         
   5   7   3          4.33          9.97         9.87 o                         
   6   7   3          3.21          1.51         4.05 o                         
  -6   8   3          6.20          4.67         5.17 o                         
  -5   8   3          4.41          7.57         5.93 o                         
  -4   8   3         30.78         29.62         6.97 o                         
  -3   8   3          1.69          1.94         1.57 o                         
  -2   8   3        432.85        406.76        29.80 o                         
  -1   8   3        354.06        393.19        27.08 o                         
   0   8   3         42.77         43.36         3.64 o                         
   1   8   3          0.00          1.19         0.93 o                         
   2   8   3         71.93         74.62         5.75 o                         
   3   8   3        123.52        128.69        24.67 o                         
   4   8   3         27.41         21.34         5.63 o                         
   5   8   3          1.33          0.37         2.45 o                         
   6   8   3          7.91         19.86        12.49 o                         
  -6   9   3          0.95          0.31         9.45 o                         
  -5   9   3         15.13         14.87         8.22 o                         
  -4   9   3         24.14         14.98         7.16 o                         
  -3   9   3          0.20          6.08         4.31 o                         
  -2   9   3        114.23        127.83        17.47 o                         
  -1   9   3         26.30         22.46         7.03 o                         
   0   9   3         22.71         45.88         7.89 o                         
   1   9   3          4.37          6.05         1.84 o                         
   2   9   3         85.51         74.53         6.03 o                         
   3   9   3          0.37          5.68         3.15 o                         
   4   9   3          2.91          5.18        13.97 o                         
   5   9   3          3.68          5.50         5.04 o                         
  -5  10   3          0.03         -8.47         6.30 o                         
  -4  10   3          0.16         -0.73         2.19 o                         
  -3  10   3        272.69        280.63        29.55 o                         
  -2  10   3         85.73         82.33        14.69 o                         
  -1  10   3         56.92         49.23        10.68 o                         
   0  10   3        762.70        724.61        16.99 o                         
   1  10   3          6.75          5.68         2.03 o                         
   2  10   3        257.55        278.32        17.30 o                         
   3  10   3          0.88          0.27         3.90 o                         
   4  10   3          0.67          4.37         4.95 o                         
   5  10   3         42.71         52.34        17.79 o                         
  -5  11   3          0.32          1.07         2.32 o                         
  -4  11   3          5.57          1.03         4.06 o                         
  -3  11   3          0.52          3.53         4.07 o                         
  -2  11   3        722.32        660.12        42.86 o                         
  -1  11   3          0.32          1.00         1.29 o                         
   0  11   3         48.03         53.93         4.85 o                         
   1  11   3          5.84          5.55         1.37 o                         
   2  11   3         52.36         39.93         5.87 o                         
   3  11   3          4.61         14.54         5.17 o                         
   4  11   3         92.05         90.45        21.82 o                         
   5  11   3          4.15         17.85        10.90 o                         
  -5  12   3          6.15          2.23         4.02 o                         
  -4  12   3          1.46          6.37         5.24 o                         
  -3  12   3          7.93         -1.00         2.32 o                         
  -2  12   3         36.29         40.56        10.63 o                         
  -1  12   3        112.15        101.11        17.85 o                         
   0  12   3         32.59         42.71         8.25 o                         
   1  12   3         15.85         11.48         3.19 o                         
   2  12   3        130.05        129.17        10.84 o                         
   3  12   3         55.33         65.09        16.30 o                         
   4  12   3         24.16         37.38        14.48 o                         
   5  12   3          2.51         14.27         9.97 o                         
  -5  13   3          2.71          6.61         4.86 o                         
  -4  13   3          1.69         -1.11         2.84 o                         
  -3  13   3          0.03         -1.29         2.09 o                         
  -2  13   3          2.24          2.84         1.54 o                         
  -1  13   3         24.79         23.53         6.03 o                         
   0  13   3        264.22        240.29        17.72 o                         
   1  13   3          0.46          1.56         2.03 o                         
   2  13   3         79.18         84.19         9.10 o                         
   3  13   3          0.21          0.68         3.49 o                         
   4  13   3          6.39          2.46         4.13 o                         
   5  13   3          0.03          6.64         6.98 o                         
  -4  14   3          0.26         -4.36         4.73 o                         
  -3  14   3          2.70          8.04         5.28 o                         
  -2  14   3         40.90         39.30        24.52 o                         
  -1  14   3          0.29          2.57         2.34 o                         
   0  14   3         11.44         11.53         4.22 o                         
   1  14   3         16.32         10.54         3.93 o                         
   2  14   3         63.68         82.74        18.15 o                         
   3  14   3          1.45         -0.16         5.26 o                         
   4  14   3         12.65         28.64        12.81 o                         
  -4  15   3          1.73          2.89         4.81 o                         
  -3  15   3         38.78         42.42        13.35 o                         
  -2  15   3          1.11          1.80         3.44 o                         
  -1  15   3          0.85          1.62         2.44 o                         
   0  15   3          1.89         16.09         5.28 o                         
   1  15   3          7.34          8.91         3.70 o                         
   2  15   3          0.26          0.31         5.91 o                         
   3  15   3          0.03          5.60         5.14 o                         
   4  15   3          0.00        -13.40         8.91 o                         
  -4  16   3          5.37         -2.58         4.02 o                         
  -3  16   3          2.97         -0.21         7.33 o                         
  -2  16   3          0.02          1.23         6.13 o                         
  -1  16   3         26.59         38.93         8.33 o                         
   0  16   3          0.17          1.26         3.55 o                         
   1  16   3         76.63         60.82        15.90 o                         
   2  16   3          0.54         13.33         8.39 o                         
   3  16   3          1.27         11.37         7.77 o                         
   4  16   3          0.31         -5.06         5.76 o                         
  -3  17   3         12.53         17.09        11.28 o                         
  -2  17   3          0.88          2.44         3.21 o                         
  -1  17   3          7.28          1.42         6.17 o                         
   0  17   3          0.38          2.76         2.12 o                         
   1  17   3          3.27         33.36        11.25 o                         
   2  17   3          2.51         -0.14         2.33 o                         
   3  17   3         16.08         31.47        13.56 o                         
  -3  18   3          0.71          3.24         3.15 o                         
  -2  18   3          0.02          7.66         4.32 o                         
  -1  18   3         39.12         71.77        12.28 o                         
   0  18   3          2.98         -2.89         3.96 o                         
   1  18   3          4.82         15.23         9.31 o                         
   2  18   3          3.84         -3.70         4.81 o                         
   3  18   3         12.58         40.40        15.52 o                         
  -2  19   3          0.11          6.19         3.95 o                         
  -1  19   3         24.74         38.72        13.34 o                         
   0  19   3          4.31         15.63         8.84 o                         
   1  19   3          1.44         -1.09         2.93 o                         
   2  19   3          1.92          7.77         5.94 o                         
  -1  20   3          0.67          9.68         7.15 o                         
   0  20   3          0.02         -5.83         5.64 o                         
   1  20   3         16.30          0.67         2.83 o                         
  -6   0   4         21.62         34.82        15.31 o                         
  -4   0   4         52.37         68.19        14.17 o                         
  -2   0   4        292.80        283.78        20.89 o                         
   0   0   4       7142.51       6824.92        34.62 o                         
   2   0   4        729.79        599.65        36.37 o                         
   4   0   4         36.72         49.71        14.85 o                         
   6   0   4         10.02         10.51        10.91 o                         
  -6   1   4          0.19          1.56        14.68 o                         
  -5   1   4          3.40          7.60         3.17 o                         
  -4   1   4         37.49         43.30         8.48 o                         
  -3   1   4          5.05          4.43         3.78 o                         
  -2   1   4         89.68         58.20         6.73 o                         
  -1   1   4        501.05        558.94        16.14 o                         
   0   1   4        115.54        120.71         3.23 o                         
   1   1   4       4518.60       4489.66        48.54 o                         
   2   1   4         10.20          9.32         3.58 o                         
   3   1   4         74.64         64.06        10.00 o                         
   4   1   4          4.49          4.16        11.88 o                         
   5   1   4          5.42          3.96         5.78 o                         
   6   1   4          3.51          2.91         3.45 o                         
  -6   2   4          0.78          0.90         7.73 o                         
  -5   2   4          3.41          0.98         2.45 o                         
  -4   2   4        311.77        331.63        23.47 o                         
  -3   2   4        579.18        643.00        38.44 o                         
  -2   2   4        156.73        140.95        10.60 o                         
  -1   2   4        702.78        650.16        12.17 o                         
   0   2   4          6.83          3.74         0.59 o                         
   1   2   4        147.36        149.86         6.00 o                         
   2   2   4        168.57        222.53        13.59 o                         
   3   2   4          0.19         -0.11         1.44 o                         
   4   2   4          8.09          3.79         4.83 o                         
   5   2   4         31.91         39.34         8.63 o                         
   6   2   4          7.33          9.11         4.00 o                         
  -6   3   4          1.83          1.68         5.97 o                         
  -5   3   4        229.95        248.30        19.47 o                         
  -4   3   4         68.79         80.49        11.46 o                         
  -3   3   4          2.37          4.44         6.22 o                         
  -2   3   4        131.08        116.62        14.12 o                         
  -1   3   4       2095.70       2015.98        31.61 o                         
   0   3   4       1597.56       1638.60        16.75 o                         
   1   3   4        167.76        188.78         5.54 o                         
   2   3   4        190.82        170.94        12.10 o                         
   3   3   4        178.65        191.98        12.71 o                         
   4   3   4        118.35        107.76        10.95 o                         
   5   3   4          0.27         -0.05         1.35 o                         
   6   3   4          0.30          9.24         5.32 o                         
  -6   4   4          2.14         -0.15         2.00 o                         
  -5   4   4         37.97         28.69         9.10 o                         
  -4   4   4          0.78          3.42         2.31 o                         
  -3   4   4         53.46         64.06         8.70 o                         
  -2   4   4          9.63         26.96         7.55 o                         
  -1   4   4         96.35        134.27         8.31 o                         
   0   4   4        105.93        130.25         8.22 o                         
   1   4   4        419.56        422.87         7.32 o                         
   2   4   4        203.55        181.49         7.63 o                         
   3   4   4         32.47         31.90         6.31 o                         
   4   4   4         15.81         32.50         6.87 o                         
   5   4   4          4.83          5.91         3.41 o                         
   6   4   4         16.80         31.67        14.68 o                         
  -6   5   4          8.98          7.98         8.07 o                         
  -5   5   4          0.00         -1.19         1.96 o                         
  -4   5   4         35.90         26.21         6.57 o                         
  -3   5   4         31.31         42.62         2.78 o                         
  -2   5   4         20.88         16.27         2.37 o                         
  -1   5   4         62.93         61.37         2.91 o                         
   0   5   4       1205.40       1229.38        40.85 o                         
   1   5   4         36.29         25.47         2.17 o                         
   2   5   4         56.08         76.80         5.02 o                         
   3   5   4          0.09         -0.39         1.31 o                         
   4   5   4          0.03          1.02         3.49 o                         
   5   5   4         10.80          7.87         3.92 o                         
   6   5   4          0.20         -0.21         2.88 o                         
  -6   6   4          7.80          7.10         8.05 o                         
  -5   6   4         13.33         13.42         9.20 o                         
  -4   6   4          0.62         -1.45         1.48 o                         
  -3   6   4         40.55         32.39         6.27 o                         
  -2   6   4         10.97         15.33         3.25 o                         
  -1   6   4         11.40         20.02         2.28 o                         
   0   6   4          5.68          4.84         1.67 o                         
   1   6   4        153.20        151.07         7.37 o                         
   2   6   4        148.45        142.70         7.03 o                         
   3   6   4          1.66          1.50         1.13 o                         
   4   6   4         82.43         95.37        12.05 o                         
   5   6   4          0.05          9.04         8.23 o                         
   6   6   4          0.11         -3.00         5.41 o                         
  -6   7   4          3.10          3.56         3.31 o                         
  -5   7   4          4.49          3.07         7.81 o                         
  -4   7   4        176.84        200.65        18.02 o                         
  -3   7   4          3.82          8.86         3.51 o                         
  -2   7   4        120.99        106.33         8.50 o                         
  -1   7   4        156.36        191.99        18.73 o                         
   0   7   4         88.62         63.31         6.25 o                         
   1   7   4        131.73        107.78         6.74 o                         
   2   7   4          0.11          0.53         0.93 o                         
   3   7   4         84.53         82.03         7.67 o                         
   4   7   4          0.18         -0.28         2.06 o                         
   5   7   4          7.20         -0.04         2.36 o                         
   6   7   4          0.02         -2.35         4.93 o                         
  -6   8   4          4.14          1.73         8.92 o                         
  -5   8   4          1.10          0.37         2.90 o                         
  -4   8   4         53.77         81.67        11.55 o                         
  -3   8   4        214.61        206.79        15.41 o                         
  -2   8   4         21.90         39.31         9.72 o                         
  -1   8   4          1.87          3.87         2.69 o                         
   0   8   4        212.56        206.73        12.26 o                         
   1   8   4        632.06        718.03        18.47 o                         
   2   8   4         16.12         15.39         3.22 o                         
   3   8   4          7.52          5.37         2.49 o                         
   4   8   4          2.30          2.59         4.03 o                         
   5   8   4          1.81         -4.65         5.55 o                         
   6   8   4          2.88          4.42         6.02 o                         
  -6   9   4         18.05         24.26         8.83 o                         
  -5   9   4          0.81          1.23         3.97 o                         
  -4   9   4          1.35          4.31         4.95 o                         
  -3   9   4          0.84         -0.23         4.30 o                         
  -2   9   4         22.51         26.26         7.85 o                         
  -1   9   4        539.51        557.43        35.12 o                         
   0   9   4        368.51        372.16        17.60 o                         
   1   9   4          1.36          2.65         1.27 o                         
   2   9   4        142.81        170.12         9.46 o                         
   3   9   4         29.66         25.32         5.55 o                         
   4   9   4          3.55          4.12         6.37 o                         
   5   9   4          3.84         -1.26         3.75 o                         
  -5  10   4          9.89          9.31         6.80 o                         
  -4  10   4         13.78          7.65         5.62 o                         
  -3  10   4         22.00         32.66        10.03 o                         
  -2  10   4        559.07        526.42        37.66 o                         
  -1  10   4        159.57        149.67        19.10 o                         
   0  10   4         25.99         23.02         4.78 o                         
   1  10   4          4.44          3.31         1.30 o                         
   2  10   4         13.13         17.17         3.65 o                         
   3  10   4         13.93         14.74         4.39 o                         
   4  10   4         12.84          2.38         5.73 o                         
   5  10   4          2.54         15.42        10.13 o                         
  -5  11   4          0.55          4.22         3.40 o                         
  -4  11   4          7.77          8.48         5.22 o                         
  -3  11   4         75.67         94.11        17.94 o                         
  -2  11   4        345.01        318.90        30.76 o                         
  -1  11   4        206.44        212.16        19.12 o                         
   0  11   4         45.82         39.63         6.40 o                         
   1  11   4         49.59         68.30         6.67 o                         
   2  11   4         10.78         11.49         3.35 o                         
   3  11   4          0.04         -1.10         5.12 o                         
   4  11   4          1.67          6.22         7.21 o                         
   5  11   4          0.35          3.75         5.52 o                         
  -5  12   4         12.68          8.98         6.56 o                         
  -4  12   4          2.84          6.03         5.87 o                         
  -3  12   4          0.98         -0.16         2.34 o                         
  -2  12   4          8.28          5.77         5.07 o                         
  -1  12   4         60.72         73.60         9.85 o                         
   0  12   4        336.92        350.18        20.21 o                         
   1  12   4         19.04         16.71         3.56 o                         
   2  12   4         16.85         17.64         6.12 o                         
   3  12   4         76.41        100.14        14.41 o                         
   4  12   4          3.12          7.75         6.50 o                         
   5  12   4          4.30         -4.49         5.91 o                         
  -5  13   4         14.08         21.72        10.65 o                         
  -4  13   4          1.11         -1.13         2.75 o                         
  -3  13   4         18.46         11.16         7.29 o                         
  -2  13   4         21.60         19.63         8.43 o                         
  -1  13   4        218.86        248.58        18.71 o                         
   0  13   4        274.74        304.97        24.51 o                         
   1  13   4         79.42         69.05         9.43 o                         
   2  13   4         56.00         57.47        15.54 o                         
   3  13   4         43.93         41.55         9.56 o                         
   4  13   4          8.11          8.74         7.06 o                         
   5  13   4          0.03          7.44         7.46 o                         
  -4  14   4          4.95          5.44         3.10 o                         
  -3  14   4         18.34         26.01        10.12 o                         
  -2  14   4          0.15          3.96         4.59 o                         
  -1  14   4          0.11          0.40         1.99 o                         
   0  14   4         35.64         40.29         7.76 o                         
   1  14   4         15.13          9.63         3.50 o                         
   2  14   4          9.69          8.41         5.87 o                         
   3  14   4          0.99          2.92         3.47 o                         
   4  14   4          0.03          6.24         6.10 o                         
  -4  15   4          0.50         -8.48         6.62 o                         
  -3  15   4          4.68         10.99         6.70 o                         
  -2  15   4          0.05         -1.83         3.61 o                         
  -1  15   4         20.56         25.99         6.68 o                         
   0  15   4          0.32          1.13         2.67 o                         
   1  15   4         14.41         15.52         7.99 o                         
   2  15   4          0.00          9.07         7.44 o                         
   3  15   4          5.35         12.76         8.46 o                         
   4  15   4          5.24          1.45         3.72 o                         
  -4  16   4          1.13          7.89         6.83 o                         
  -3  16   4          3.62          6.01         3.69 o                         
  -2  16   4         30.63         34.64        17.21 o                         
  -1  16   4         48.47         56.79        10.18 o                         
   0  16   4          0.31          0.40         2.10 o                         
   1  16   4         20.74         45.18        14.28 o                         
   2  16   4          1.58         -5.45         4.92 o                         
   3  16   4         12.19         20.35        10.02 o                         
   4  16   4          0.09        -11.97         8.69 o                         
  -3  17   4         22.26         42.24        10.55 o                         
  -2  17   4          3.79          9.87         8.46 o                         
  -1  17   4          0.06          0.91         1.71 o                         
   0  17   4          0.82         14.55         9.17 o                         
   1  17   4          2.23          5.99         5.26 o                         
   2  17   4          7.70          4.83         4.66 o                         
   3  17   4          0.72         -3.10         4.61 o                         
  -3  18   4          1.79          0.90         2.98 o                         
  -2  18   4          3.35         -0.54         2.21 o                         
  -1  18   4         26.92         28.91        11.85 o                         
   0  18   4          0.17         11.12         8.62 o                         
   1  18   4          0.87        -11.56         7.65 o                         
   2  18   4          0.00          6.11         7.77 o                         
  -2  19   4          4.89          6.19         5.75 o                         
  -1  19   4          6.76          0.79         2.69 o                         
   0  19   4          4.83          9.13         6.69 o                         
   1  19   4          0.34          2.00         3.81 o                         
   2  19   4          0.67         -0.73         2.80 o                         
  -1  20   4          5.56          9.20         7.89 o                         
   0  20   4          1.53          6.65         6.25 o                         
  -5   0   5          0.04          6.07         5.33 o                         
  -3   0   5        134.97        130.09        17.37 o                         
  -1   0   5        458.59        566.10        23.95 o                         
   1   0   5       4068.86       4211.84        50.46 o                         
   3   0   5         15.70         11.85         7.05 o                         
   5   0   5          2.59         -5.00         5.68 o                         
  -6   1   5          8.76         15.82         7.28 o                         
  -5   1   5         38.06         32.28         7.12 o                         
  -4   1   5        220.90        231.79        18.85 o                         
  -3   1   5        208.29        285.00        18.15 o                         
  -2   1   5          3.13          3.33         1.86 o                         
  -1   1   5        548.09        562.72        17.04 o                         
   0   1   5        137.10        156.18         4.17 o                         
   1   1   5        465.63        547.41        11.12 o                         
   2   1   5        424.35        429.78        20.01 o                         
   3   1   5        239.75        228.74        19.54 o                         
   4   1   5         15.26         17.92         6.00 o                         
   5   1   5         23.57         34.96         7.28 o                         
   6   1   5          2.40          1.37         2.38 o                         
  -6   2   5          0.24          3.09         3.62 o                         
  -5   2   5          0.09          0.65         2.74 o                         
  -4   2   5         99.07         92.84        15.04 o                         
  -3   2   5        645.73        675.52        28.07 o                         
  -2   2   5       1017.46       1073.30        29.86 o                         
  -1   2   5       1970.52       2188.20        34.01 o                         
   0   2   5        916.18        913.81         9.99 o                         
   1   2   5          6.15          3.16         0.79 o                         
   2   2   5        344.23        379.70        18.94 o                         
   3   2   5          0.30          0.21         1.25 o                         
   4   2   5          1.95          2.85         4.19 o                         
   5   2   5          4.56          3.97         3.64 o                         
   6   2   5          4.25          0.02         3.36 o                         
  -6   3   5          0.08          1.55         4.91 o                         
  -5   3   5         31.18         31.71         9.72 o                         
  -4   3   5          1.20          5.06         4.06 o                         
  -3   3   5        288.61        283.98        26.75 o                         
  -2   3   5        137.34        157.28        17.08 o                         
  -1   3   5        901.35        994.20        24.37 o                         
   0   3   5        233.20        191.62        10.30 o                         
   1   3   5          4.41         11.88         2.10 o                         
   2   3   5         58.15         48.95         5.26 o                         
   3   3   5          1.39          2.06         1.79 o                         
   4   3   5          1.27          1.97         2.41 o                         
   5   3   5          2.55         -0.68         1.96 o                         
   6   3   5          0.16         -7.42         7.67 o                         
  -6   4   5          8.53         10.56         7.68 o                         
  -5   4   5          0.89         -1.03         2.52 o                         
  -4   4   5          0.42          2.76         2.48 o                         
  -3   4   5          0.13         -0.50         1.20 o                         
  -2   4   5         35.33         21.81         2.09 o                         
  -1   4   5        139.31        153.56         6.42 o                         
   0   4   5       1293.50       1278.12        19.82 o                         
   1   4   5         79.97         64.82         5.95 o                         
   2   4   5        432.68        382.77        14.80 o                         
   3   4   5          4.98          9.64         3.44 o                         
   4   4   5          7.39          4.08         3.06 o                         
   5   4   5          0.17         -1.44         5.48 o                         
   6   4   5          1.98          6.81         7.33 o                         
  -6   5   5          0.28          0.08         4.19 o                         
  -5   5   5         13.99         19.08         5.86 o                         
  -4   5   5        104.36         95.88        12.48 o                         
  -3   5   5        193.01        189.03         9.77 o                         
  -2   5   5        107.19        113.60         6.87 o                         
  -1   5   5        653.52        611.83        14.29 o                         
   0   5   5        436.55        429.38        13.91 o                         
   1   5   5         79.41         61.90         3.70 o                         
   2   5   5        102.17         98.51         6.07 o                         
   3   5   5          0.83          1.80         1.71 o                         
   4   5   5          0.08          0.31         1.53 o                         
   5   5   5          1.09          2.96         3.37 o                         
   6   5   5          0.40          9.85         8.63 o                         
  -6   6   5          0.01         -0.51         5.36 o                         
  -5   6   5          0.18         -5.77         3.63 o                         
  -4   6   5        156.43        162.40        16.42 o                         
  -3   6   5          6.28          4.05         3.87 o                         
  -2   6   5        340.12        281.46        14.29 o                         
  -1   6   5        112.35        141.11         6.90 o                         
   0   6   5         65.70         84.78         6.40 o                         
   1   6   5        557.10        597.64        13.43 o                         
   2   6   5        140.50        106.81         6.14 o                         
   3   6   5        131.18        132.85         9.62 o                         
   4   6   5          0.02          2.11         2.24 o                         
   5   6   5         10.76          5.01         7.38 o                         
   6   6   5          3.36         14.14        10.24 o                         
  -6   7   5          0.87          2.54         3.60 o                         
  -5   7   5          8.06          4.56         4.69 o                         
  -4   7   5        221.26        209.00        18.44 o                         
  -3   7   5          4.85          6.46         3.75 o                         
  -2   7   5        274.06        287.46        13.83 o                         
  -1   7   5        624.72        630.70        18.43 o                         
   0   7   5          1.44          1.34         0.99 o                         
   1   7   5         30.61         35.27         3.67 o                         
   2   7   5          5.23          5.05         1.43 o                         
   3   7   5          1.05          0.92         1.22 o                         
   4   7   5          0.19          0.23         1.76 o                         
   5   7   5          9.85          0.02         7.48 o                         
   6   7   5          4.88          0.70         3.17 o                         
  -6   8   5          0.12          1.58         7.38 o                         
  -5   8   5         15.61         27.56        11.43 o                         
  -4   8   5          0.13          3.04         4.38 o                         
  -3   8   5        105.75         91.99        10.15 o                         
  -2   8   5         15.74         22.34         7.02 o                         
  -1   8   5        404.64        398.33        29.31 o                         
   0   8   5         55.31         61.03         6.58 o                         
   1   8   5        255.71        291.98        11.38 o                         
   2   8   5        203.21        195.53         9.08 o                         
   3   8   5          5.85          6.46         2.76 o                         
   4   8   5         17.70         19.48         6.12 o                         
   5   8   5          2.42         -5.25         5.99 o                         
  -6   9   5         13.56         13.44         6.81 o                         
  -5   9   5          1.06         -0.41         2.37 o                         
  -4   9   5         11.72         13.87         7.42 o                         
  -3   9   5         28.98         33.58        10.29 o                         
  -2   9   5         23.56         29.66         8.92 o                         
  -1   9   5          2.38          0.90         2.14 o                         
   0   9   5         25.58         25.90         4.61 o                         
   1   9   5         96.14         95.67         6.92 o                         
   2   9   5         41.70         40.41         4.30 o                         
   3   9   5         94.88        123.51        21.92 o                         
   4   9   5         12.44         14.22         8.37 o                         
   5   9   5          0.71        -12.28         8.88 o                         
  -5  10   5          5.14         13.62         8.36 o                         
  -4  10   5          1.32          1.20         1.95 o                         
  -3  10   5         22.11         23.20         9.20 o                         
  -2  10   5        144.65        144.58        20.41 o                         
  -1  10   5         46.28         41.14        10.84 o                         
   0  10   5          4.72          1.27         1.34 o                         
   1  10   5        147.34        153.50         9.27 o                         
   2  10   5        138.97        164.17         9.31 o                         
   3  10   5          4.67         -4.42         4.37 o                         
   4  10   5          9.07          1.03         4.38 o                         
   5  10   5         13.48          6.99         6.59 o                         
  -5  11   5          0.65          1.17         3.09 o                         
  -4  11   5          0.85          6.55         5.37 o                         
  -3  11   5          6.48         13.11         7.34 o                         
  -2  11   5          5.99          7.25         4.96 o                         
  -1  11   5         70.62         62.74         8.64 o                         
   0  11   5         79.77         69.44         8.34 o                         
   1  11   5        223.18        249.35        12.37 o                         
   2  11   5         25.95         26.30         6.41 o                         
   3  11   5         24.79         22.00         7.05 o                         
   4  11   5         85.83         93.76        22.35 o                         
   5  11   5         11.32         18.51        11.06 o                         
  -5  12   5          2.15          1.90         3.56 o                         
  -4  12   5         25.56         23.61        10.21 o                         
  -3  12   5          0.58         -2.73         3.49 o                         
  -2  12   5          0.49          4.21         3.95 o                         
  -1  12   5          0.27         -0.15         2.16 o                         
   0  12   5         52.90         58.73         8.19 o                         
   1  12   5          6.53          6.87         3.38 o                         
   2  12   5        243.94        265.52        20.53 o                         
   3  12   5        106.16        137.59        17.03 o                         
   4  12   5          0.07         11.17         7.73 o                         
   5  12   5          8.81          5.77         6.49 o                         
  -5  13   5          1.41         -8.77         6.99 o                         
  -4  13   5          0.16         -3.72         4.44 o                         
  -3  13   5         47.33         48.93        13.38 o                         
  -2  13   5         17.61         13.83         7.33 o                         
  -1  13   5          1.10          3.04         1.74 o                         
   0  13   5        148.56        149.46        13.78 o                         
   1  13   5         92.87        112.77        20.03 o                         
   2  13   5         46.79         41.92        12.75 o                         
   3  13   5         32.71         21.40         9.85 o                         
   4  13   5          1.39         -0.80         7.79 o                         
  -4  14   5          3.18          4.94         5.83 o                         
  -3  14   5         41.13         66.98        17.06 o                         
  -2  14   5         45.00         37.51        12.33 o                         
  -1  14   5          0.49          0.94         6.68 o                         
   0  14   5        160.62        177.57        15.75 o                         
   1  14   5          0.24          3.13         3.93 o                         
   2  14   5          0.15          1.83         2.55 o                         
   3  14   5          0.47          3.75         5.38 o                         
   4  14   5          0.48         16.90        11.27 o                         
  -4  15   5          2.35          4.24         4.85 o                         
  -3  15   5         12.46         11.67         7.47 o                         
  -2  15   5          6.45          5.94        11.89 o                         
  -1  15   5         74.32        105.85        23.00 o                         
   0  15   5          0.56         -0.93         3.93 o                         
   1  15   5          6.92         11.94         8.44 o                         
   2  15   5          1.38         14.36         9.87 o                         
   3  15   5          2.60          8.85         6.73 o                         
   4  15   5          1.26          5.88         6.00 o                         
  -4  16   5          1.08          9.17         7.07 o                         
  -3  16   5         65.31         85.16        19.90 o                         
  -2  16   5         31.92         32.00         9.00 o                         
  -1  16   5          0.19          3.00         2.74 o                         
   0  16   5         31.91         41.59        13.00 o                         
   1  16   5          2.88          1.73         3.23 o                         
   2  16   5          4.04          1.09         2.94 o                         
   3  16   5          4.12         -2.13         2.81 o                         
  -3  17   5         11.69         20.18         8.81 o                         
  -2  17   5          7.53          6.71         3.89 o                         
  -1  17   5         11.22         20.94        10.21 o                         
   0  17   5          2.55         -3.61         1.80 o                         
   1  17   5          0.07         -0.69         2.64 o                         
   2  17   5          1.64          1.45         3.28 o                         
   3  17   5          3.06          0.71         2.97 o                         
  -2  18   5          0.81          6.68         5.95 o                         
  -1  18   5         10.76         16.60         8.40 o                         
   0  18   5          0.21          1.71         3.59 o                         
   1  18   5          0.34          2.77         4.21 o                         
   2  18   5          1.22         -2.44         4.22 o                         
  -2  19   5          9.54         14.64         8.78 o                         
  -1  19   5          0.07         -0.62         4.13 o                         
   0  19   5          0.02         12.76         8.59 o                         
   1  19   5          0.62         13.73         8.75 o                         
  -6   0   6          3.06         31.96        14.73 o                         
  -4   0   6          9.29          5.03         5.27 o                         
  -2   0   6        890.07       1156.69        44.61 o                         
   0   0   6        149.18        286.66        14.65 o                         
   2   0   6       7547.04       7992.44       116.45 o                         
   4   0   6          3.22          2.38         3.68 o                         
   6   0   6          0.00         11.09         4.97 o                         
  -6   1   6          3.19         19.16        23.03 o                         
  -5   1   6          9.77          2.62         5.68 o                         
  -4   1   6         87.49         83.25        11.23 o                         
  -3   1   6          2.03         -1.28         1.95 o                         
  -2   1   6          7.83          4.01         2.14 o                         
  -1   1   6         52.65         63.44         6.05 o                         
   0   1   6         36.55         56.99         2.79 o                         
   1   1   6       1712.33       1740.34        22.37 o                         
   2   1   6       1246.02       1384.64        48.43 o                         
   3   1   6        341.81        381.87        28.35 o                         
   4   1   6          0.28          1.21         1.64 o                         
   5   1   6          0.28         -0.54         2.32 o                         
   6   1   6          0.80          2.20         4.20 o                         
  -6   2   6          0.55          5.17         6.83 o                         
  -5   2   6         41.79         38.11         9.54 o                         
  -4   2   6         92.73         98.45        18.79 o                         
  -3   2   6         36.16         40.67         7.27 o                         
  -2   2   6         27.12         12.36         3.59 o                         
  -1   2   6        525.05        562.61        18.14 o                         
   0   2   6        256.97        241.81         5.72 o                         
   1   2   6          0.11          0.52         0.50 o                         
   2   2   6         87.49         78.88         9.26 o                         
   3   2   6         31.10         40.57         7.36 o                         
   4   2   6          9.82          9.66         4.18 o                         
   5   2   6          1.11          1.55         2.02 o                         
   6   2   6          1.66          4.13         3.49 o                         
  -6   3   6          0.47          2.88         3.25 o                         
  -5   3   6         43.13         43.15         9.81 o                         
  -4   3   6         22.42         25.53         7.37 o                         
  -3   3   6         17.56         10.82         6.18 o                         
  -2   3   6          0.04          1.66         2.46 o                         
  -1   3   6         20.10         22.28         3.16 o                         
   0   3   6         91.14        120.65         4.74 o                         
   1   3   6         41.50         45.10         4.68 o                         
   2   3   6         13.73         13.27         3.06 o                         
   3   3   6          0.04         74.99        10.38 o                         
   4   3   6         22.55         15.51         7.61 o                         
   5   3   6          0.16          1.60         1.66 o                         
   6   3   6          4.08         14.56         9.97 o                         
  -6   4   6          2.03          0.88         1.97 o                         
  -5   4   6          4.09          1.59         1.91 o                         
  -4   4   6        608.29        627.83        32.83 o                         
  -3   4   6         60.82         55.31        12.38 o                         
  -2   4   6         50.23         35.52         3.12 o                         
  -1   4   6        206.86        237.16         9.99 o                         
   0   4   6         17.62         18.44         2.03 o                         
   1   4   6        269.91        323.53        15.93 o                         
   2   4   6          1.82          3.34         2.33 o                         
   3   4   6         20.41         18.16         5.29 o                         
   4   4   6         15.79         15.29         5.01 o                         
   5   4   6          1.78          2.37         4.81 o                         
   6   4   6          1.67          5.36         6.49 o                         
  -6   5   6          0.05         -0.68         3.67 o                         
  -5   5   6          1.02         -2.86         4.67 o                         
  -4   5   6         12.13          4.79         5.78 o                         
  -3   5   6          7.24          9.90         2.48 o                         
  -2   5   6        394.64        397.44        20.18 o                         
  -1   5   6         90.69        132.77        10.50 o                         
   0   5   6         43.57         56.56         4.55 o                         
   1   5   6          3.73          4.21         2.28 o                         
   2   5   6         51.22         49.49         5.73 o                         
   3   5   6         83.11         98.77        11.68 o                         
   4   5   6          1.43         -0.34         2.66 o                         
   5   5   6          9.36          5.33         3.57 o                         
   6   5   6          0.03         -4.44         6.20 o                         
  -6   6   6          1.06          1.27         9.13 o                         
  -5   6   6          5.14         12.33         7.07 o                         
  -4   6   6         12.95          6.14         3.21 o                         
  -3   6   6        260.30        252.43        17.45 o                         
  -2   6   6         26.84         33.76         5.15 o                         
  -1   6   6         15.16         13.35         2.43 o                         
   0   6   6        163.31        168.62         6.94 o                         
   1   6   6        397.42        455.05        29.53 o                         
   2   6   6        251.29        242.29        12.77 o                         
   3   6   6          9.43          9.74         3.96 o                         
   4   6   6          4.00          1.83         4.88 o                         
   5   6   6          0.59          0.29         1.41 o                         
   6   6   6         11.38          1.53         4.18 o                         
  -6   7   6          0.07         -0.70         3.76 o                         
  -5   7   6          0.51          1.70         4.82 o                         
  -4   7   6         32.98         31.51        10.43 o                         
  -3   7   6         35.32         40.74         7.03 o                         
  -2   7   6        210.63        201.75        11.55 o                         
  -1   7   6        238.91        237.74        10.37 o                         
   0   7   6          0.01         -0.80         1.03 o                         
   1   7   6        145.23        150.08         6.71 o                         
   2   7   6         11.30         11.15         1.99 o                         
   3   7   6          0.02          0.35         1.17 o                         
   4   7   6          9.25         12.95         5.57 o                         
   5   7   6         33.24         39.40        16.45 o                         
  -6   8   6          1.81          0.00         6.78 o                         
  -5   8   6          3.01         -2.27         3.58 o                         
  -4   8   6         13.67         29.89        10.74 o                         
  -3   8   6         32.54         27.99         9.55 o                         
  -2   8   6         25.29         26.54         8.13 o                         
  -1   8   6        471.37        474.15        27.65 o                         
   0   8   6         79.77         83.73        10.32 o                         
   1   8   6          1.05          4.73         1.45 o                         
   2   8   6         11.30         12.59         2.29 o                         
   3   8   6         21.59         18.17         8.42 o                         
   4   8   6          6.61          6.37         3.20 o                         
   5   8   6          3.29         -6.64         6.59 o                         
  -5   9   6          7.42          7.01         4.75 o                         
  -4   9   6          3.82          4.26         2.89 o                         
  -3   9   6         46.81         65.76        14.90 o                         
  -2   9   6          1.21          9.34         5.81 o                         
  -1   9   6        172.31        205.46        10.22 o                         
   0   9   6          4.91          5.37         2.14 o                         
   1   9   6         25.79         29.18         3.70 o                         
   2   9   6         19.05         21.19         4.69 o                         
   3   9   6         20.55         35.23        11.86 o                         
   4   9   6          0.24          7.07         9.50 o                         
   5   9   6          0.56         -4.41         3.39 o                         
  -5  10   6          0.12          5.31         5.47 o                         
  -4  10   6          3.30          5.54         4.87 o                         
  -3  10   6          7.01         -3.43         3.76 o                         
  -2  10   6        111.58        119.91        18.93 o                         
  -1  10   6        135.50        115.33        17.73 o                         
   0  10   6         89.64         97.30         9.24 o                         
   1  10   6        208.44        204.84        10.47 o                         
   2  10   6          0.06          2.07         1.74 o                         
   3  10   6         35.48         20.36         6.03 o                         
   4  10   6          0.19          1.74         3.65 o                         
   5  10   6          1.21          4.04         5.51 o                         
  -5  11   6         17.80         20.89        10.78 o                         
  -4  11   6          0.60          2.09         5.28 o                         
  -3  11   6         11.27         10.83         6.04 o                         
  -2  11   6          8.15          7.86         5.73 o                         
  -1  11   6        459.59        424.98        35.55 o                         
   0  11   6          5.06          4.69         2.17 o                         
   1  11   6         23.89         24.30         8.67 o                         
   2  11   6         14.34         12.62         3.43 o                         
   3  11   6         58.33         59.07        11.11 o                         
   4  11   6          0.86          1.77         3.61 o                         
   5  11   6         13.74         27.20        13.86 o                         
  -5  12   6         15.81         32.77        13.49 o                         
  -4  12   6         24.68         31.79        11.67 o                         
  -3  12   6          6.94         14.71         7.71 o                         
  -2  12   6          8.58          5.10         5.33 o                         
  -1  12   6          4.18          4.58         2.78 o                         
   0  12   6         76.24         96.73        10.46 o                         
   1  12   6          0.33          0.59         2.09 o                         
   2  12   6         31.62         48.80        13.67 o                         
   3  12   6         36.90         45.83        11.67 o                         
   4  12   6         16.76         15.28         9.93 o                         
   5  12   6          3.94          6.52         6.80 o                         
  -5  13   6          0.06         -0.20         2.54 o                         
  -4  13   6          3.39         -2.29         3.64 o                         
  -3  13   6         12.51         20.96         9.45 o                         
  -2  13   6          0.08          3.83         4.08 o                         
  -1  13   6         23.17          9.63         3.81 o                         
   0  13   6         38.16         39.26         7.43 o                         
   1  13   6        135.19        153.76        23.43 o                         
   2  13   6          0.88          2.04         3.32 o                         
   3  13   6         14.38         23.21        10.67 o                         
   4  13   6          0.12         -2.28         4.04 o                         
  -4  14   6          0.00          1.68         2.85 o                         
  -3  14   6          0.57         -2.94         3.81 o                         
  -2  14   6          1.27         11.19         6.99 o                         
  -1  14   6         18.71         16.22         5.46 o                         
   0  14   6          1.34         -0.50         2.70 o                         
   1  14   6          4.42          5.12         5.48 o                         
   2  14   6         29.19         32.68        11.95 o                         
   3  14   6         22.93         14.20        10.21 o                         
   4  14   6          0.56          2.82         4.31 o                         
  -4  15   6          6.68         14.29         8.09 o                         
  -3  15   6         10.16          8.92         6.95 o                         
  -2  15   6         24.43         23.93         6.84 o                         
  -1  15   6          2.45          2.45         3.68 o                         
   0  15   6          6.69         12.54         7.01 o                         
   1  15   6          0.08          4.07         4.43 o                         
   2  15   6          2.16         10.01         8.73 o                         
   3  15   6          0.89          0.22         2.37 o                         
   4  15   6          0.08          1.41         3.27 o                         
  -3  16   6         11.67         18.50        10.15 o                         
  -2  16   6          0.19          1.48         3.06 o                         
  -1  16   6          0.48          3.83         3.61 o                         
   0  16   6         17.79         29.09        11.94 o                         
   1  16   6          0.74         -0.78         4.33 o                         
   2  16   6         21.14         31.31        12.63 o                         
   3  16   6          0.25          5.57         5.40 o                         
  -3  17   6         13.56         10.14         5.48 o                         
  -2  17   6         11.26         10.99         7.42 o                         
  -1  17   6          2.44         10.78         8.18 o                         
   0  17   6          1.80          1.23         2.05 o                         
   1  17   6          0.01          0.93         4.94 o                         
   2  17   6          3.54          9.04         7.73 o                         
   3  17   6          4.09          9.49         7.68 o                         
  -2  18   6          4.60          4.41         4.93 o                         
  -1  18   6          0.02          2.71         2.27 o                         
   0  18   6         13.75         31.99        12.33 o                         
   1  18   6          1.35         -6.22         5.97 o                         
   2  18   6          0.01          0.02         1.43 o                         
  -1  19   6          0.06          2.73         4.28 o                         
   0  19   6         28.60         40.04        14.77 o                         
   1  19   6          3.34         -1.40         3.70 o                         
  -5   0   7         39.35         51.01        14.96 o                         
  -3   0   7        211.90        183.69        21.26 o                         
  -1   0   7         33.18         43.94         7.37 o                         
   1   0   7        495.12        399.80        12.68 o                         
   3   0   7        199.77        250.64        24.33 o                         
   5   0   7          0.27          1.19         1.41 o                         
  -6   1   7          3.43          8.77         6.82 o                         
  -5   1   7          0.74          1.65         3.39 o                         
  -4   1   7          3.51          8.01         7.76 o                         
  -3   1   7        101.71        109.88        11.80 o                         
  -2   1   7          0.49         -0.66         1.64 o                         
  -1   1   7        256.02        202.23        11.28 o                         
   0   1   7         24.38         19.10         2.04 o                         
   1   1   7        328.20        337.38         8.02 o                         
   2   1   7        309.79        310.31        17.39 o                         
   3   1   7          0.26          1.44         2.43 o                         
   4   1   7         33.48         25.88         7.10 o                         
   5   1   7          0.01          0.07         2.14 o                         
   6   1   7          3.07          0.35         6.90 o                         
  -6   2   7          3.83          3.21         5.07 o                         
  -5   2   7          1.00          0.27         5.80 o                         
  -4   2   7         62.78         81.61        16.29 o                         
  -3   2   7        924.37        929.37        36.78 o                         
  -2   2   7        638.32        701.69        25.62 o                         
  -1   2   7         44.26         46.66         6.44 o                         
   0   2   7        120.93        137.57         4.71 o                         
   1   2   7         82.34         52.16         2.93 o                         
   2   2   7        140.90        154.91        12.58 o                         
   3   2   7         54.43         62.79        15.27 o                         
   4   2   7          3.11          3.01         2.70 o                         
   5   2   7          4.62          7.45         4.08 o                         
   6   2   7          6.00          2.97         2.93 o                         
  -6   3   7          0.46          0.73         2.49 o                         
  -5   3   7          0.53          1.79         2.95 o                         
  -4   3   7        524.76        501.79        41.58 o                         
  -3   3   7         49.41         35.22         9.88 o                         
  -2   3   7        103.64         96.00         9.52 o                         
  -1   3   7        308.66        273.91        11.19 o                         
   0   3   7        755.40        720.40        12.41 o                         
   1   3   7        384.81        389.23        14.53 o                         
   2   3   7        152.44        154.37        12.37 o                         
   3   3   7         21.40         16.99         5.29 o                         
   4   3   7          5.71          3.24         4.13 o                         
   5   3   7         22.41         11.49         8.39 o                         
   6   3   7          0.00         -5.20         3.83 o                         
  -6   4   7          1.09          7.55         5.71 o                         
  -5   4   7          4.61          0.69         5.68 o                         
  -4   4   7         24.45         19.33         5.83 o                         
  -3   4   7         10.18          4.59         5.07 o                         
  -2   4   7        185.49        186.82        12.88 o                         
  -1   4   7         25.71         25.70         3.32 o                         
   0   4   7        118.36        116.07         4.91 o                         
   1   4   7        290.48        360.88        14.61 o                         
   2   4   7        113.32        120.20         6.86 o                         
   3   4   7         16.55         15.50         6.42 o                         
   4   4   7          6.84          4.92         3.24 o                         
   5   4   7          0.38         -1.02         6.72 o                         
   6   4   7          1.04        -13.69        10.14 o                         
  -6   5   7         18.01         33.02        10.72 o                         
  -5   5   7          5.62         14.47         6.25 o                         
  -4   5   7          4.49          1.72         7.63 o                         
  -3   5   7        157.06        189.27        13.33 o                         
  -2   5   7        374.72        410.07        19.05 o                         
  -1   5   7         33.78         27.57         3.93 o                         
   0   5   7          0.57          0.24         0.44 o                         
   1   5   7        242.58        245.50        21.26 o                         
   2   5   7          6.95          1.97         1.50 o                         
   3   5   7          4.13          7.34         3.55 o                         
   4   5   7          5.13          1.21         5.03 o                         
   5   5   7          0.40         -0.05         9.89 o                         
   6   5   7          6.12         12.10         9.50 o                         
  -6   6   7          4.45         10.19         7.61 o                         
  -5   6   7         21.15         13.98         8.96 o                         
  -4   6   7         10.32         18.52         9.34 o                         
  -3   6   7          1.17         -2.30         2.14 o                         
  -2   6   7         27.91         19.65         4.26 o                         
  -1   6   7          2.69          3.79         1.54 o                         
   0   6   7          2.88          0.07         0.96 o                         
   1   6   7         17.64          6.60         3.40 o                         
   2   6   7         39.99         33.12         4.27 o                         
   3   6   7         42.79         49.65         8.74 o                         
   4   6   7          0.02          0.50         5.40 o                         
   5   6   7         22.55         13.25        11.67 o                         
  -6   7   7          4.12          5.63         5.83 o                         
  -5   7   7         21.15         27.56        11.36 o                         
  -4   7   7          7.49         19.86         9.36 o                         
  -3   7   7        171.48        173.13        14.32 o                         
  -2   7   7         20.11         30.85        11.94 o                         
  -1   7   7         40.67         43.78         4.94 o                         
   0   7   7         57.11         56.50         5.36 o                         
   1   7   7         49.25         37.24         9.47 o                         
   2   7   7          2.80          5.65         4.12 o                         
   3   7   7          1.17          2.78        13.80 o                         
   4   7   7         48.77         57.45        10.42 o                         
   5   7   7          2.12          6.50         5.69 o                         
  -6   8   7          0.86         -8.21         7.02 o                         
  -5   8   7          0.77          0.90         4.74 o                         
  -4   8   7          0.48          6.20         4.89 o                         
  -3   8   7        272.63        239.14        28.00 o                         
  -2   8   7        286.15        230.02        25.14 o                         
  -1   8   7         28.96         31.81         4.18 o                         
   0   8   7         12.65         15.14         3.05 o                         
   1   8   7        102.86         87.78        14.72 o                         
   2   8   7        143.99        154.70        11.31 o                         
   3   8   7          0.12         -0.89         3.62 o                         
   4   8   7          0.00          1.62         6.97 o                         
   5   8   7          0.18         -0.55         2.71 o                         
  -5   9   7         59.01         90.40        20.91 o                         
  -4   9   7          0.00          4.40         6.37 o                         
  -3   9   7          0.85          2.41         2.47 o                         
  -2   9   7         18.18         10.59         5.41 o                         
  -1   9   7          3.70          4.37         1.69 o                         
   0   9   7        243.37        259.62        13.71 o                         
   1   9   7        174.21        158.03        20.49 o                         
   2   9   7         40.92         43.80         6.18 o                         
   3   9   7         22.36         17.67         6.32 o                         
   4   9   7          5.29          3.73         5.06 o                         
   5   9   7          0.67          0.75         3.02 o                         
  -5  10   7          1.59          4.26         5.50 o                         
  -4  10   7         10.98         15.83         9.70 o                         
  -3  10   7         29.40         36.91        11.92 o                         
  -2  10   7          0.03          4.08         5.10 o                         
  -1  10   7        803.41        724.98        27.87 o                         
   0  10   7        118.81        120.50        10.12 o                         
   1  10   7         32.65         33.65         9.93 o                         
   2  10   7          0.51         -1.04         1.49 o                         
   3  10   7          5.47          5.51         4.13 o                         
   4  10   7          3.19         -5.08         5.37 o                         
   5  10   7          2.68          2.19         3.67 o                         
  -5  11   7          2.51         20.29        10.43 o                         
  -4  11   7          0.05          3.61         5.65 o                         
  -3  11   7         25.91         26.94         9.86 o                         
  -2  11   7        207.27        203.26        26.48 o                         
  -1  11   7        231.59        196.39        25.17 o                         
   0  11   7         38.37         38.74         6.16 o                         
   1  11   7         27.74         32.54        10.12 o                         
   2  11   7          9.13          9.64         3.12 o                         
   3  11   7          0.04          2.10         5.66 o                         
   4  11   7          1.78          8.45         4.88 o                         
   5  11   7          0.02          6.17         3.64 o                         
  -5  12   7          1.44        -11.23         8.04 o                         
  -4  12   7         40.05         59.05        16.44 o                         
  -3  12   7          0.00          1.88         4.74 o                         
  -2  12   7          0.35         -5.44         4.64 o                         
  -1  12   7          1.73          1.27         1.34 o                         
   0  12   7          8.15          3.32         2.10 o                         
   1  12   7         52.48         42.43        11.80 o                         
   2  12   7          3.87          7.93         5.69 o                         
   3  12   7          3.81         -2.81         3.97 o                         
   4  12   7         31.70         25.15         8.11 o                         
  -4  13   7         24.18         20.17        10.05 o                         
  -3  13   7         10.21         12.44         7.78 o                         
  -2  13   7          5.74          9.05         6.41 o                         
  -1  13   7         19.08         35.45         7.75 o                         
   0  13   7        197.36        190.92        25.78 o                         
   1  13   7        151.87        190.10        26.74 o                         
   2  13   7         15.76         21.32         9.60 o                         
   3  13   7         32.14         25.83        10.10 o                         
   4  13   7          0.91         -5.59         5.60 o                         
  -4  14   7          1.32          2.47         2.60 o                         
  -3  14   7         12.84         14.99         8.47 o                         
  -2  14   7         40.81         68.05        16.41 o                         
  -1  14   7          2.76          9.24         6.39 o                         
   0  14   7          8.99         13.04         8.18 o                         
   1  14   7         27.13         50.99        14.86 o                         
   2  14   7         14.35         14.36         7.02 o                         
   3  14   7          4.42          9.88         6.22 o                         
   4  14   7          0.04         -6.01         6.06 o                         
  -4  15   7          2.37          4.35         5.20 o                         
  -3  15   7          0.32         -2.72         4.84 o                         
  -2  15   7          9.47         13.61         4.63 o                         
  -1  15   7          0.15         -6.47         5.38 o                         
   0  15   7         18.54         20.34         9.65 o                         
   1  15   7          0.03          1.91         3.11 o                         
   2  15   7         13.23          8.24         6.00 o                         
   3  15   7          0.21        -10.06         7.42 o                         
  -3  16   7          6.25          5.81         5.73 o                         
  -2  16   7         11.55         10.69         5.83 o                         
  -1  16   7         15.77         19.55         8.92 o                         
   0  16   7         45.11         87.37        19.55 o                         
   1  16   7          1.29          9.13         6.57 o                         
   2  16   7          6.03         -2.69         4.13 o                         
   3  16   7          3.26         18.78        11.11 o                         
  -3  17   7          0.00          2.69         4.16 o                         
  -2  17   7         11.44         20.52         9.92 o                         
  -1  17   7         23.49         23.02        10.40 o                         
   0  17   7          4.24         12.84         8.32 o                         
   1  17   7          2.57          3.17         2.36 o                         
   2  17   7          0.00         -5.75         5.96 o                         
  -2  18   7          6.21          3.82         5.62 o                         
  -1  18   7          6.50         11.36         9.37 o                         
   0  18   7          8.70         16.22         9.14 o                         
   1  18   7          0.07          2.01         2.67 o                         
   2  18   7          0.00          5.33         5.95 o                         
  -1  19   7          1.41         10.04         6.26 o                         
   0  19   7          4.68         19.90        10.49 o                         
   1  19   7          1.55          0.94         3.09 o                         
  -6   0   8          7.40          8.59         8.88 o                         
  -4   0   8          0.07         -2.77         3.35 o                         
  -2   0   8        198.52        233.69        21.38 o                         
   0   0   8        386.74        410.10        13.63 o                         
   2   0   8        822.16        892.94        43.54 o                         
   4   0   8          1.14          6.13         5.08 o                         
   6   0   8          1.99          1.19         2.27 o                         
  -6   1   8          0.00         -0.43         3.24 o                         
  -5   1   8         22.82         33.32        11.63 o                         
  -4   1   8         97.86         95.16        12.65 o                         
  -3   1   8        220.47        219.66        16.88 o                         
  -2   1   8         38.34         59.52         7.66 o                         
  -1   1   8         18.39         14.98         7.39 o                         
   0   1   8        411.12        366.89         9.54 o                         
   1   1   8         96.31        111.14         4.87 o                         
   2   1   8         17.32         27.24         4.13 o                         
   3   1   8        105.62        131.39        13.01 o                         
   4   1   8         39.13         45.58         8.45 o                         
   5   1   8          1.48          0.51         1.51 o                         
   6   1   8          4.07          6.59         4.95 o                         
  -6   2   8          0.66         -2.27         4.82 o                         
  -5   2   8          0.15          0.01         2.35 o                         
  -4   2   8          2.12          9.26         5.45 o                         
  -3   2   8         14.67         17.87         5.01 o                         
  -2   2   8        520.65        634.99        24.87 o                         
  -1   2   8        830.29        853.62        20.61 o                         
   0   2   8        139.25        108.96         5.69 o                         
   1   2   8        104.15         89.87         4.20 o                         
   2   2   8         14.81         14.24         2.80 o                         
   3   2   8        115.55        114.23        17.38 o                         
   4   2   8          9.20         11.61         6.34 o                         
   5   2   8          0.29          0.48         2.74 o                         
   6   2   8          0.51         -0.76         2.60 o                         
  -6   3   8          9.97         11.12         4.62 o                         
  -5   3   8          4.57         15.25         6.77 o                         
  -4   3   8         54.18         55.14        14.32 o                         
  -3   3   8         46.22         48.77         8.06 o                         
  -2   3   8        331.56        299.47        17.34 o                         
  -1   3   8          2.96          4.28         1.44 o                         
   0   3   8        113.22        138.11         4.75 o                         
   1   3   8        101.59         79.87         5.97 o                         
   2   3   8          5.79          5.92         2.01 o                         
   3   3   8          0.89          3.97         1.83 o                         
   4   3   8          0.17          2.54         3.80 o                         
   5   3   8          0.64          2.75         4.16 o                         
   6   3   8          0.35         -0.96         2.97 o                         
  -6   4   8          4.74        -13.62         8.69 o                         
  -5   4   8          6.81          4.98         3.46 o                         
  -4   4   8          9.54         10.74         5.52 o                         
  -3   4   8          2.47          3.48         3.08 o                         
  -2   4   8         59.29         54.26         7.45 o                         
  -1   4   8          3.57          2.61         1.48 o                         
   0   4   8        331.10        279.03         9.37 o                         
   1   4   8        336.16        312.01        12.14 o                         
   2   4   8          0.47          0.17         0.84 o                         
   3   4   8         77.67         69.96        10.68 o                         
   4   4   8          2.03         39.90         9.03 o                         
   5   4   8          0.29          0.95         4.74 o                         
  -6   5   8          8.33         12.03         8.29 o                         
  -5   5   8          0.07          5.03         5.10 o                         
  -4   5   8         14.73         13.80         5.20 o                         
  -3   5   8        195.66        197.58        14.79 o                         
  -2   5   8        270.43        246.24        15.67 o                         
  -1   5   8         51.80         45.02         4.62 o                         
   0   5   8        311.61        296.49        13.27 o                         
   1   5   8         11.77          4.13         2.98 o                         
   2   5   8          4.26          1.81         1.76 o                         
   3   5   8          3.83          3.65         3.26 o                         
   4   5   8          3.52         -0.84         3.30 o                         
   5   5   8          0.30          0.80         4.85 o                         
  -6   6   8          0.01         -4.35         5.21 o                         
  -5   6   8          0.43          0.87         4.42 o                         
  -4   6   8          3.75          3.61         4.05 o                         
  -3   6   8        394.16        340.36        39.26 o                         
  -2   6   8          0.03          1.29         1.47 o                         
  -1   6   8        148.88        137.06         9.55 o                         
   0   6   8         27.45         28.84         2.23 o                         
   1   6   8          2.62          4.10         3.31 o                         
   2   6   8         84.68         96.57         8.75 o                         
   3   6   8         14.31         18.27         5.28 o                         
   4   6   8         17.59         37.98        25.42 o                         
   5   6   8          0.00          2.05         2.36 o                         
  -6   7   8          0.40          6.19         5.37 o                         
  -5   7   8          1.96          6.00         6.63 o                         
  -4   7   8          0.07          5.25         5.36 o                         
  -3   7   8        139.99        124.85        20.45 o                         
  -2   7   8          0.00          1.67         1.51 o                         
  -1   7   8         69.13         66.12        10.24 o                         
   0   7   8        186.89        188.23         9.55 o                         
   1   7   8         49.59         52.14        11.56 o                         
   2   7   8         42.06         50.62         8.03 o                         
   3   7   8          0.80          4.36         2.05 o                         
   4   7   8          0.04          3.44         2.97 o                         
   5   7   8          0.01         -3.97         5.47 o                         
  -5   8   8          0.83          7.12         6.15 o                         
  -4   8   8         25.27         40.61        12.67 o                         
  -3   8   8         12.38         17.35         7.86 o                         
  -2   8   8         45.97         44.52        11.56 o                         
  -1   8   8          0.07          0.36         0.96 o                         
   0   8   8         97.44        116.04         8.14 o                         
   1   8   8         50.88         53.95        12.01 o                         
   2   8   8         24.91         26.09         5.88 o                         
   3   8   8         58.63         59.36        10.73 o                         
   4   8   8          0.84          2.10         3.14 o                         
   5   8   8          3.96          5.07         6.09 o                         
  -5   9   8         21.59         35.07        13.83 o                         
  -4   9   8          1.00          3.50         2.20 o                         
  -3   9   8          4.63          5.86         5.25 o                         
  -2   9   8         53.13         61.52        13.66 o                         
  -1   9   8        128.38        128.54        12.75 o                         
   0   9   8         13.14         15.11         3.39 o                         
   1   9   8         32.44         38.57        10.57 o                         
   2   9   8         14.68         12.19         3.50 o                         
   3   9   8         15.60         18.85         6.05 o                         
   4   9   8         30.22         24.17        10.19 o                         
   5   9   8          1.34          8.58         7.74 o                         
  -5  10   8         21.17         22.90        11.08 o                         
  -4  10   8          0.87          6.67         5.73 o                         
  -3  10   8         13.31          6.22         5.34 o                         
  -2  10   8         11.86         26.88         9.59 o                         
  -1  10   8         59.04         63.65        13.78 o                         
   0  10   8         51.26         49.12        12.61 o                         
   1  10   8          2.86          7.79         5.15 o                         
   2  10   8         62.60         76.11         8.49 o                         
   3  10   8         60.94         67.56        11.87 o                         
   4  10   8          5.98          5.54         3.53 o                         
   5  10   8          0.72          3.47         5.07 o                         
  -5  11   8         14.87         21.53        10.96 o                         
  -4  11   8          0.74         -5.92         5.58 o                         
  -3  11   8          6.44          2.03         3.24 o                         
  -2  11   8          3.76         10.37         6.12 o                         
  -1  11   8          4.89          1.65         2.93 o                         
   0  11   8         69.93         71.90        15.39 o                         
   1  11   8          0.97        -10.21         5.94 o                         
   2  11   8         35.71         33.14         6.91 o                         
   3  11   8          3.82          4.75         2.53 o                         
   4  11   8          8.69         17.51         7.08 o                         
  -5  12   8          0.23         -4.49         5.37 o                         
  -4  12   8          1.98         11.55         6.46 o                         
  -3  12   8         13.27          8.33         6.07 o                         
  -2  12   8          2.18          1.77         4.26 o                         
  -1  12   8          0.02         -0.67         2.88 o                         
   0  12   8          4.55         10.60         7.05 o                         
   1  12   8         47.20         52.70        13.99 o                         
   2  12   8          4.84         11.45         7.05 o                         
   3  12   8         98.68        119.48        23.16 o                         
   4  12   8         29.42         35.08        13.20 o                         
  -4  13   8          6.13         14.03         8.48 o                         
  -3  13   8          2.25         11.19         6.83 o                         
  -2  13   8         61.22         56.59        15.43 o                         
  -1  13   8          3.79          4.53         4.64 o                         
   0  13   8          1.13         14.86         9.59 o                         
   1  13   8         42.51         44.89        13.33 o                         
   2  13   8         42.05         38.22        12.63 o                         
   3  13   8         10.91         29.04        11.74 o                         
   4  13   8          5.53          0.95         3.58 o                         
  -4  14   8          1.13          5.94         5.95 o                         
  -3  14   8          1.56         -0.85         6.38 o                         
  -2  14   8         17.89         14.76         7.92 o                         
  -1  14   8         21.25         21.53         9.25 o                         
   0  14   8         11.33         24.18        11.69 o                         
   1  14   8         61.33         51.94        14.92 o                         
   2  14   8          3.00         -8.54         6.43 o                         
   3  14   8          0.13          3.63         3.57 o                         
   4  14   8          0.58         -5.45         6.02 o                         
  -4  15   8          9.64         32.78        13.86 o                         
  -3  15   8          0.68          2.90         3.95 o                         
  -2  15   8         56.97         67.87        17.32 o                         
  -1  15   8         11.31         14.57         7.74 o                         
   0  15   8         45.86         60.96        16.27 o                         
   1  15   8          5.76          6.05         5.38 o                         
   2  15   8          2.10          2.66         5.56 o                         
   3  15   8          0.26          2.41         4.13 o                         
  -3  16   8          5.95         22.27        10.77 o                         
  -2  16   8         69.61        108.09        22.93 o                         
  -1  16   8         17.84         16.00         8.33 o                         
   0  16   8          0.19          2.54         3.92 o                         
   1  16   8         20.31         29.45        11.69 o                         
   2  16   8          1.48         -9.18         7.04 o                         
   3  16   8          2.95         -2.24         4.04 o                         
  -2  17   8          4.59          4.15         4.94 o                         
  -1  17   8          2.10         12.44         8.21 o                         
   0  17   8          5.43          6.49         5.93 o                         
   1  17   8          0.87          3.37         4.56 o                         
   2  17   8          0.26         -0.78         2.95 o                         
  -2  18   8          3.15         10.63         7.74 o                         
  -1  18   8          1.88          4.57         6.09 o                         
   0  18   8          4.91         27.09        12.50 o                         
   1  18   8          0.38          0.25         2.64 o                         
  -5   0   9          4.55         -0.77         2.44 o                         
  -3   0   9         35.08         28.79         8.93 o                         
  -1   0   9        257.78        301.72        21.03 o                         
   1   0   9          7.09         18.35         3.04 o                         
   3   0   9        552.23        928.79        51.97 o                         
   5   0   9          3.51          7.62         6.77 o                         
  -6   1   9          0.01          1.48         6.41 o                         
  -5   1   9         12.35         16.73         8.64 o                         
  -4   1   9          2.59         11.05         4.37 o                         
  -3   1   9         94.01         87.19        13.12 o                         
  -2   1   9         89.37         91.96         9.71 o                         
  -1   1   9        100.86        121.13         9.47 o                         
   0   1   9        190.25        183.82         6.83 o                         
   1   1   9          9.16         16.24         2.17 o                         
   2   1   9        246.81        244.86         9.11 o                         
   3   1   9        281.50        312.49        21.01 o                         
   4   1   9         65.07         80.57        18.48 o                         
   5   1   9          0.13          2.19         3.66 o                         
  -6   2   9          0.27         -0.55         3.16 o                         
  -5   2   9          2.90          2.67         4.20 o                         
  -4   2   9         88.76         95.96        12.93 o                         
  -3   2   9        157.98        137.21        13.80 o                         
  -2   2   9         16.86         14.31         4.14 o                         
  -1   2   9         37.51         36.15         4.38 o                         
   0   2   9        133.28        129.27         6.40 o                         
   1   2   9         25.27         15.74         1.76 o                         
   2   2   9         12.46         13.81         2.12 o                         
   3   2   9         18.11         14.41         4.75 o                         
   4   2   9         25.38         20.14         6.12 o                         
   5   2   9          0.91         -0.78         1.69 o                         
  -6   3   9          0.23          4.65         5.40 o                         
  -5   3   9          0.26          2.30         6.42 o                         
  -4   3   9         88.89         74.33        16.75 o                         
  -3   3   9        139.11        126.69        13.32 o                         
  -2   3   9         25.45         26.25         5.25 o                         
  -1   3   9          6.99          7.19         2.02 o                         
   0   3   9        219.17        239.31         6.68 o                         
   1   3   9          0.27          1.83         1.10 o                         
   2   3   9        109.78         97.22         4.83 o                         
   3   3   9          5.63         22.95         9.08 o                         
   4   3   9          0.58          6.32         4.82 o                         
   5   3   9          7.27         12.07         5.13 o                         
  -6   4   9          0.03         -2.23         4.13 o                         
  -5   4   9          0.27          3.78         4.80 o                         
  -4   4   9          0.49          4.64         4.39 o                         
  -3   4   9        560.61        609.54        43.73 o                         
  -2   4   9         20.07         22.60         5.02 o                         
  -1   4   9        286.59        280.32        16.96 o                         
   0   4   9        189.14        184.21         6.72 o                         
   1   4   9          9.68         18.39         3.04 o                         
   2   4   9         52.12         56.63         9.27 o                         
   3   4   9          5.25          2.87         3.44 o                         
   4   4   9          1.39         15.74         7.83 o                         
   5   4   9          1.27          0.17         1.59 o                         
  -6   5   9         13.72         20.87         9.53 o                         
  -5   5   9          1.09          0.16         2.08 o                         
  -4   5   9         18.56         39.13         8.48 o                         
  -3   5   9        104.82         93.39        10.66 o                         
  -2   5   9          0.89          3.37         1.75 o                         
  -1   5   9        261.71        276.52        12.54 o                         
   0   5   9         67.55         56.34         5.93 o                         
   1   5   9         32.06         43.31         5.52 o                         
   2   5   9         34.45         36.83         5.52 o                         
   3   5   9         17.03         21.18         5.65 o                         
   4   5   9          5.27          3.62         5.52 o                         
   5   5   9          0.33          1.18         2.45 o                         
  -6   6   9          5.31         21.85        10.95 o                         
  -5   6   9          1.96          2.94         5.14 o                         
  -4   6   9          4.61          0.43         2.19 o                         
  -3   6   9         20.00         23.08         9.07 o                         
  -2   6   9        148.67        130.03        12.25 o                         
  -1   6   9         13.70         19.88         4.35 o                         
   0   6   9         27.93         26.45         2.50 o                         
   1   6   9         70.84         78.17        13.52 o                         
   2   6   9         16.18         21.29         4.39 o                         
   3   6   9         14.30         20.49         5.76 o                         
   4   6   9          0.05         -3.53         3.17 o                         
   5   6   9          4.59         -0.35         2.61 o                         
  -5   7   9          0.18          1.88         3.46 o                         
  -4   7   9          7.17         27.45        11.08 o                         
  -3   7   9         90.58         80.97        16.78 o                         
  -2   7   9         11.91          6.61         7.06 o                         
  -1   7   9        126.14        127.72        17.73 o                         
   0   7   9        160.32        154.86        15.89 o                         
   1   7   9         19.19         17.70         6.33 o                         
   2   7   9         11.12         12.71         4.42 o                         
   3   7   9          5.81          2.76         3.47 o                         
   4   7   9          0.00         -0.81         6.23 o                         
   5   7   9          0.67         14.51         6.13 o                         
  -5   8   9          4.03         -0.10         5.04 o                         
  -4   8   9          0.51          8.63         6.12 o                         
  -3   8   9         27.12         32.55        10.74 o                         
  -2   8   9         14.35          6.55         4.07 o                         
  -1   8   9          4.86          2.68         1.59 o                         
   0   8   9        121.57        146.43        11.91 o                         
   1   8   9         23.67          8.36         5.46 o                         
   2   8   9          1.28         10.92         4.72 o                         
   3   8   9          2.41          1.70         2.64 o                         
   4   8   9          4.30          7.53         3.00 o                         
   5   8   9          0.23          1.71         3.95 o                         
  -5   9   9          6.90         17.73         9.53 o                         
  -4   9   9          2.31         16.46         8.42 o                         
  -3   9   9          0.64          4.12         3.88 o                         
  -2   9   9         53.18         41.42        11.70 o                         
  -1   9   9          1.24          0.96         2.24 o                         
   0   9   9        329.22        323.70        18.26 o                         
   1   9   9         12.41         13.16         6.60 o                         
   2   9   9          2.87         -0.42         1.47 o                         
   3   9   9         10.67          9.79         6.10 o                         
   4   9   9          5.98          3.99         5.57 o                         
   5   9   9          0.09          1.72        10.01 o                         
  -5  10   9         11.47         15.09         9.23 o                         
  -4  10   9          5.58          3.74         5.72 o                         
  -3  10   9          5.22         18.74         8.49 o                         
  -2  10   9         15.58         16.65         7.96 o                         
  -1  10   9        108.53        115.63        19.22 o                         
   0  10   9        108.74        102.78        17.73 o                         
   1  10   9         60.12         65.12        14.54 o                         
   2  10   9         34.08         37.42         7.72 o                         
   3  10   9          2.29          7.85         5.64 o                         
   4  10   9          1.58          6.80         4.87 o                         
  -5  11   9          5.16          0.37         2.55 o                         
  -4  11   9         30.87         46.97        14.55 o                         
  -3  11   9          2.26          7.74         6.02 o                         
  -2  11   9         35.03         47.22        13.06 o                         
  -1  11   9          0.08         -1.75         4.41 o                         
   0  11   9        242.38        196.89        25.48 o                         
   1  11   9          1.89         -2.22         2.99 o                         
   2  11   9         15.76         15.50         5.27 o                         
   3  11   9         20.31         27.91        11.45 o                         
   4  11   9         18.11         18.08         8.98 o                         
  -4  12   9         19.30         27.16        11.49 o                         
  -3  12   9         17.43         15.75         9.26 o                         
  -2  12   9         16.99         21.42         8.96 o                         
  -1  12   9         42.19         35.52        10.96 o                         
   0  12   9         26.96         59.02        14.69 o                         
   1  12   9         32.60         39.40        12.32 o                         
   2  12   9          9.65          3.53         4.18 o                         
   3  12   9          5.61          1.81         2.26 o                         
   4  12   9          5.55         -0.17         4.24 o                         
  -4  13   9          0.00          5.12         7.60 o                         
  -3  13   9          0.13          2.81         4.70 o                         
  -2  13   9         15.22          5.29         5.46 o                         
  -1  13   9          0.19         -3.30         3.98 o                         
   0  13   9          0.12          1.38         2.60 o                         
   1  13   9         20.07         19.64         9.06 o                         
   2  13   9         14.37         27.72        11.25 o                         
   3  13   9          1.93         -4.42         4.90 o                         
   4  13   9          1.06          1.29         3.34 o                         
  -4  14   9          7.72         13.14         9.53 o                         
  -3  14   9          0.10         -9.96         7.11 o                         
  -2  14   9          0.24          9.60         6.74 o                         
  -1  14   9          4.03          6.72         6.53 o                         
   0  14   9          0.38          3.98         4.99 o                         
   1  14   9          1.11          2.38         3.65 o                         
   2  14   9          7.84          4.52         4.51 o                         
   3  14   9          6.34          9.21         6.74 o                         
  -3  15   9         16.47         22.11        10.76 o                         
  -2  15   9         29.53         65.11        17.56 o                         
  -1  15   9         11.61         14.43         8.29 o                         
   0  15   9          2.65         -3.49         4.33 o                         
   1  15   9          4.66          2.10         3.41 o                         
   2  15   9          0.09          5.17         5.21 o                         
   3  15   9          0.00          0.66         3.77 o                         
  -3  16   9         15.71         18.46        10.03 o                         
  -2  16   9         17.01          8.16         6.58 o                         
  -1  16   9          1.94          7.17         4.55 o                         
   0  16   9          0.78          0.14         4.25 o                         
   1  16   9          4.65          1.32         3.51 o                         
   2  16   9          0.29          3.60         4.83 o                         
  -2  17   9         10.29         13.60         9.01 o                         
  -1  17   9          9.56          0.10         2.44 o                         
   0  17   9          6.60         13.15         7.92 o                         
   1  17   9          0.12          6.50         6.04 o                         
   2  17   9          0.13         -4.61         5.53 o                         
  -1  18   9          2.61         -2.40         4.16 o                         
   0  18   9          0.22          0.29         2.81 o                         
   1  18   9          1.58         -0.64         3.02 o                         
  -6   0  10          2.91         14.67        10.33 o                         
  -4   0  10         30.09         41.42        12.79 o                         
  -2   0  10         34.36         31.13         8.52 o                         
   0   0  10          6.55         11.87         2.73 o                         
   2   0  10        183.52        191.94        12.70 o                         
   4   0  10         45.82         66.67        15.82 o                         
  -6   1  10          2.39          2.30         9.05 o                         
  -5   1  10         17.25         24.20        11.52 o                         
  -4   1  10          5.93          0.28         3.78 o                         
  -3   1  10          5.93          6.17         4.09 o                         
  -2   1  10         90.71         93.29        10.12 o                         
  -1   1  10         57.39         67.13         7.35 o                         
   0   1  10         62.73         66.24         4.65 o                         
   1   1  10          5.40          2.72         0.82 o                         
   2   1  10        158.54        166.01         7.63 o                         
   3   1  10         66.11         67.21         7.71 o                         
   4   1  10          0.02         -2.13         2.76 o                         
   5   1  10          5.40          3.61         2.88 o                         
  -6   2  10          0.17          3.47         3.37 o                         
  -5   2  10          6.65         11.67         7.48 o                         
  -4   2  10          9.55         14.17         5.37 o                         
  -3   2  10        174.90        174.10        15.94 o                         
  -2   2  10        606.21        581.07        25.34 o                         
  -1   2  10        283.47        312.03        13.68 o                         
   0   2  10          1.65          3.05         1.65 o                         
   1   2  10          1.90          4.34         0.98 o                         
   2   2  10         47.81         56.32         5.68 o                         
   3   2  10         44.88         49.91         6.92 o                         
   4   2  10         10.29          7.90         3.00 o                         
   5   2  10          1.33         -0.61         1.96 o                         
  -6   3  10          0.49         19.71        10.52 o                         
  -5   3  10          2.09          1.22         2.73 o                         
  -4   3  10          0.32         -5.18         4.73 o                         
  -3   3  10        453.51        424.47        40.71 o                         
  -2   3  10          0.04         -0.10         0.96 o                         
  -1   3  10         58.22         71.36         6.50 o                         
   0   3  10        156.06        170.33         7.33 o                         
   1   3  10        289.27        303.82        12.80 o                         
   2   3  10         31.26         30.19         6.31 o                         
   3   3  10          3.63          1.56         1.66 o                         
   4   3  10          1.51          0.03         3.96 o                         
   5   3  10          1.20          4.87         3.27 o                         
  -6   4  10          2.77          4.13         2.67 o                         
  -5   4  10          5.12         13.90         8.38 o                         
  -4   4  10         18.96         28.03        10.07 o                         
  -3   4  10          2.36          5.31         3.37 o                         
  -2   4  10          4.48          5.00         2.69 o                         
  -1   4  10        118.88        118.30        11.63 o                         
   0   4  10         25.71         36.76         5.01 o                         
   1   4  10         44.71         57.40         6.68 o                         
   2   4  10         30.94         38.02         5.05 o                         
   3   4  10         35.86         43.11         6.60 o                         
   4   4  10          0.02          2.38         2.41 o                         
   5   4  10          0.60         -0.77         1.57 o                         
  -5   5  10         29.98         39.74        13.55 o                         
  -4   5  10          0.98         -0.15         1.84 o                         
  -3   5  10         37.42         29.99         6.20 o                         
  -2   5  10        148.25        160.56        16.73 o                         
  -1   5  10         87.02        102.60         8.16 o                         
   0   5  10         13.93         17.04         3.97 o                         
   1   5  10         22.37         22.66         4.18 o                         
   2   5  10         21.61         21.77         3.95 o                         
   3   5  10          0.26          0.54         2.05 o                         
   4   5  10          2.25          4.76         3.20 o                         
   5   5  10          1.30         -0.25         2.39 o                         
  -5   6  10         10.36         20.14         9.48 o                         
  -4   6  10         11.37         37.41        12.54 o                         
  -3   6  10          1.95          3.64         4.63 o                         
  -2   6  10         89.70        100.58        11.29 o                         
  -1   6  10          5.55          7.52         2.32 o                         
   0   6  10          4.54          4.31         2.03 o                         
   1   6  10          1.94          3.45         2.43 o                         
   2   6  10         14.48         11.71         4.06 o                         
   3   6  10          6.51          1.41         2.44 o                         
   4   6  10          8.20          6.73         3.69 o                         
   5   6  10          0.44          8.26         5.65 o                         
  -5   7  10         14.36         16.44         9.04 o                         
  -4   7  10         55.06         35.75        12.84 o                         
  -3   7  10         13.99         20.59         8.85 o                         
  -2   7  10         79.48         84.92        10.40 o                         
  -1   7  10        145.37        135.02        12.02 o                         
   0   7  10         16.25         15.93         4.11 o                         
   1   7  10         82.32         92.99        10.52 o                         
   2   7  10          2.76          3.18         2.93 o                         
   3   7  10          3.74          4.52         3.94 o                         
   4   7  10          1.30          7.03         3.92 o                         
   5   7  10          8.13          5.59         3.76 o                         
  -5   8  10          0.32         -5.42         5.57 o                         
  -4   8  10          1.12         11.89         9.15 o                         
  -3   8  10          0.58          2.58         4.12 o                         
  -2   8  10        190.20        150.96        22.16 o                         
  -1   8  10        283.30        281.54        15.71 o                         
   0   8  10          6.87         14.17         4.06 o                         
   1   8  10          7.05          8.41         5.69 o                         
   2   8  10        109.75         87.82        11.55 o                         
   3   8  10         20.08         16.80         5.15 o                         
   4   8  10          0.39          8.84         4.45 o                         
   5   8  10          0.11          1.31         3.37 o                         
  -5   9  10         38.92         48.74        16.79 o                         
  -4   9  10         75.07         95.80        21.01 o                         
  -3   9  10          0.94         -1.16         3.90 o                         
  -2   9  10          4.85          1.00         2.91 o                         
  -1   9  10         19.76         27.38         9.34 o                         
   0   9  10          0.41          0.07         1.71 o                         
   1   9  10        176.86        183.38        24.01 o                         
   2   9  10         29.13         27.71         7.21 o                         
   3   9  10         15.24         22.68         9.73 o                         
   4   9  10          5.92          7.46         6.92 o                         
  -5  10  10          0.35          6.56         6.26 o                         
  -4  10  10         13.22          5.53         5.52 o                         
  -3  10  10          6.15         15.82         8.16 o                         
  -2  10  10          1.48         -1.95         2.98 o                         
  -1  10  10          0.88         -1.89         4.36 o                         
   0  10  10        437.85        448.91        22.74 o                         
   1  10  10         45.86         56.94        13.65 o                         
   2  10  10          0.01         -1.41         1.91 o                         
   3  10  10          1.49         -0.39         2.11 o                         
   4  10  10          3.55          2.72         5.00 o                         
  -4  11  10          2.72         11.45         7.93 o                         
  -3  11  10          0.21         -5.93         5.38 o                         
  -2  11  10         48.48         56.80        15.14 o                         
  -1  11  10         90.69         90.63        18.06 o                         
   0  11  10         35.94         42.91         7.25 o                         
   1  11  10         26.25         15.03         7.97 o                         
   2  11  10          8.41          7.27         3.80 o                         
   3  11  10          0.03          0.64         4.64 o                         
   4  11  10          0.36          5.64         4.41 o                         
  -4  12  10          0.06          7.78         5.72 o                         
  -3  12  10         58.02         78.44        18.74 o                         
  -2  12  10          0.00         -1.83         4.53 o                         
  -1  12  10         12.48          7.39         5.11 o                         
   0  12  10          0.15         -1.02         2.67 o                         
   1  12  10          0.09         -6.30         5.10 o                         
   2  12  10         16.28         14.07         7.54 o                         
   3  12  10          1.00          0.87         3.71 o                         
   4  12  10          0.00         -2.57         4.26 o                         
  -4  13  10          1.78         12.32         8.59 o                         
  -3  13  10         10.93         13.52         7.18 o                         
  -2  13  10         10.07          5.30         5.17 o                         
  -1  13  10          6.46          9.54         6.33 o                         
   0  13  10          1.93          0.51         2.13 o                         
   1  13  10        100.22         86.87        19.26 o                         
   2  13  10         48.37         80.37        19.33 o                         
   3  13  10          4.45         27.97        12.22 o                         
  -3  14  10          2.92         -3.32         4.51 o                         
  -2  14  10          6.08          5.92         5.03 o                         
  -1  14  10         19.43         16.62         8.26 o                         
   0  14  10          9.05         -1.57         4.72 o                         
   1  14  10         18.01         12.47         9.92 o                         
   2  14  10         29.65         23.38        11.48 o                         
   3  14  10          7.33          2.22         3.21 o                         
  -3  15  10          4.86          1.52         3.65 o                         
  -2  15  10          0.68          4.94         6.00 o                         
  -1  15  10          0.00         24.52        11.62 o                         
   0  15  10          0.26         -0.88         4.58 o                         
   1  15  10          1.90          3.19         3.51 o                         
   2  15  10          0.64         -7.85         6.59 o                         
   3  15  10          7.90         22.34        11.37 o                         
  -2  16  10          4.33          9.48         7.28 o                         
  -1  16  10         20.85         26.96        12.02 o                         
   0  16  10          5.02          9.34         5.06 o                         
   1  16  10         19.28         20.22        10.15 o                         
   2  16  10          0.34          7.09         6.46 o                         
  -2  17  10          0.29         -1.10         3.38 o                         
  -1  17  10          3.79         13.98         8.64 o                         
   0  17  10         21.82         44.44        15.71 o                         
   1  17  10          3.86          1.96         3.97 o                         
   0  18  10          2.00          2.19         4.03 o                         
  -5   0  11         11.45         17.53         9.28 o                         
  -3   0  11         50.20         59.05        13.33 o                         
  -1   0  11         18.18         17.00         5.60 o                         
   1   0  11         29.01         33.37         4.48 o                         
   3   0  11        116.87        164.59        23.65 o                         
   5   0  11          1.44          4.51         4.98 o                         
  -6   1  11          1.84          8.29         7.75 o                         
  -5   1  11          1.00          0.48         5.75 o                         
  -4   1  11         34.64         51.07        19.41 o                         
  -3   1  11        130.77        127.67        21.18 o                         
  -2   1  11        232.62        222.83        16.04 o                         
  -1   1  11          0.21          1.02         1.36 o                         
   0   1  11         22.59         23.81         2.93 o                         
   1   1  11        120.37        110.74         5.62 o                         
   2   1  11          0.06          0.72         1.18 o                         
   3   1  11          0.09          0.07         1.42 o                         
   4   1  11          6.86         13.21         5.02 o                         
   5   1  11          4.40          9.66         4.74 o                         
  -6   2  11          0.12          3.01         4.53 o                         
  -5   2  11          1.66         -4.83         5.90 o                         
  -4   2  11          0.00         -4.58         3.61 o                         
  -3   2  11          8.14         11.56         4.10 o                         
  -2   2  11          7.38          6.09         2.81 o                         
  -1   2  11        213.42        207.83        11.53 o                         
   0   2  11        311.89        334.50        10.77 o                         
   1   2  11         79.00         79.05         6.07 o                         
   2   2  11          0.85          3.37         1.75 o                         
   3   2  11          2.70          2.91         1.87 o                         
   4   2  11         26.77         19.29         6.21 o                         
   5   2  11          1.48         -0.05         2.45 o                         
  -5   3  11         21.18         50.00        15.34 o                         
  -4   3  11         20.36         37.45        12.19 o                         
  -3   3  11         58.16         57.94         9.52 o                         
  -2   3  11          0.01         -0.30         2.40 o                         
  -1   3  11        140.53        143.56         9.58 o                         
   0   3  11          0.01         -0.15         0.92 o                         
   1   3  11         15.96         26.26         6.29 o                         
   2   3  11          0.16          0.36         1.59 o                         
   3   3  11          2.32          3.01         3.07 o                         
   4   3  11          0.03         -0.79         4.75 o                         
   5   3  11          0.64         -0.06         2.74 o                         
  -5   4  11          0.47         -0.43         4.46 o                         
  -4   4  11          0.64         -9.83         6.56 o                         
  -3   4  11          6.06          2.96         1.44 o                         
  -2   4  11          5.60          3.66         2.06 o                         
  -1   4  11        137.36        126.58        12.40 o                         
   0   4  11         23.09         20.84         3.97 o                         
   1   4  11          0.73          2.78         1.65 o                         
   2   4  11         53.27         57.38         6.27 o                         
   3   4  11          0.56         -0.04         1.83 o                         
   4   4  11          6.84          5.67         3.05 o                         
   5   4  11          0.00         -0.59         2.07 o                         
  -5   5  11         21.78         47.05        16.12 o                         
  -4   5  11          3.09          1.47         4.20 o                         
  -3   5  11         15.54         14.73         4.32 o                         
  -2   5  11         35.57         32.59         6.65 o                         
  -1   5  11        184.10        172.71        14.88 o                         
   0   5  11         46.68         51.27         6.14 o                         
   1   5  11        117.13        120.65        10.06 o                         
   2   5  11         10.12          7.27         2.78 o                         
   3   5  11          0.66          1.98         2.45 o                         
   4   5  11          0.41          1.14         1.79 o                         
   5   5  11          1.58          1.70         2.59 o                         
  -5   6  11          0.00        -12.53         8.25 o                         
  -4   6  11          1.45         -4.79         4.92 o                         
  -3   6  11          4.64          7.18         6.22 o                         
  -2   6  11        517.87        479.94        25.72 o                         
  -1   6  11          0.07          0.48         1.06 o                         
   0   6  11         23.80         28.55         6.92 o                         
   1   6  11          1.74          1.76         2.05 o                         
   2   6  11          0.22          0.07         1.07 o                         
   3   6  11          2.54          0.49         1.45 o                         
   4   6  11          0.70          1.11         2.44 o                         
   5   6  11          3.04          5.49         3.82 o                         
  -5   7  11          0.50         -7.42         6.52 o                         
  -4   7  11          1.62         -2.01         3.45 o                         
  -3   7  11          0.24         -3.09         3.77 o                         
  -2   7  11         82.37         74.89        10.23 o                         
  -1   7  11          0.17          1.20         2.56 o                         
   0   7  11         49.69         49.25         7.65 o                         
   1   7  11         20.02         18.43         4.89 o                         
   2   7  11          9.44         11.58         3.55 o                         
   3   7  11          8.19          4.55         3.01 o                         
   4   7  11          1.91         -1.00         3.49 o                         
   5   7  11          0.01         -0.19         1.39 o                         
  -5   8  11          5.78         -0.09         5.30 o                         
  -4   8  11          4.97          2.36         5.47 o                         
  -3   8  11          0.00          4.94         5.73 o                         
  -2   8  11          4.53          1.15         3.61 o                         
  -1   8  11         23.90         14.85         3.79 o                         
   0   8  11          1.94          1.06         1.85 o                         
   1   8  11         46.49         54.21         8.55 o                         
   2   8  11         17.01         19.06         9.97 o                         
   3   8  11          1.62          0.62         1.50 o                         
   4   8  11          8.75         -4.11         4.48 o                         
  -5   9  11          0.00          5.38         6.02 o                         
  -4   9  11         15.63         34.71        12.82 o                         
  -3   9  11          0.36         -7.76         5.94 o                         
  -2   9  11         17.75          6.25         6.43 o                         
  -1   9  11         15.97         26.51         9.58 o                         
   0   9  11         42.17         42.67         7.42 o                         
   1   9  11         11.46         19.69         5.54 o                         
   2   9  11          0.37         -1.47         2.80 o                         
   3   9  11          1.85          2.47         3.57 o                         
   4   9  11          0.75         -0.48         2.19 o                         
  -4  10  11         23.98         25.62        10.82 o                         
  -3  10  11          2.18          5.80         6.90 o                         
  -2  10  11          6.60          6.23         5.13 o                         
  -1  10  11          3.27          4.29         4.12 o                         
   0  10  11          4.12          5.44         2.32 o                         
   1  10  11          0.08          0.93         4.08 o                         
   2  10  11          0.40         -3.74         1.87 o                         
   3  10  11          7.57          3.94         4.56 o                         
   4  10  11          9.13          3.45         4.45 o                         
  -4  11  11         37.05         48.45        16.11 o                         
  -3  11  11          0.50         -2.32         3.28 o                         
  -2  11  11          0.42          5.56         5.00 o                         
  -1  11  11          0.20          2.72         2.35 o                         
   0  11  11          9.82         16.93         8.34 o                         
   1  11  11         32.45         29.28        10.57 o                         
   2  11  11          0.01          1.37         2.32 o                         
   3  11  11          4.10          0.89         4.12 o                         
   4  11  11          5.07         16.11         9.67 o                         
  -4  12  11          0.21          2.32         3.97 o                         
  -3  12  11          5.32          7.63         6.11 o                         
  -2  12  11         11.07          3.96         4.40 o                         
  -1  12  11          5.80          4.80         4.25 o                         
   0  12  11          0.95         -4.75         4.63 o                         
   1  12  11          1.62         -1.59         2.65 o                         
   2  12  11         10.62          3.97         2.33 o                         
   3  12  11          1.34         -1.15         2.93 o                         
  -4  13  11          1.35          7.03         6.42 o                         
  -3  13  11          4.98         -8.16         6.68 o                         
  -2  13  11          0.57          0.06         3.81 o                         
  -1  13  11         55.66         78.06        18.34 o                         
   0  13  11          2.56          8.94         6.81 o                         
   1  13  11          1.05         -4.79         4.88 o                         
   2  13  11          3.53         11.64         8.26 o                         
   3  13  11         16.13         36.90        14.27 o                         
  -3  14  11          3.23         -0.02         1.66 o                         
  -2  14  11          1.59          0.34         2.42 o                         
  -1  14  11          1.28          5.60         4.38 o                         
   0  14  11          2.36          4.11         5.46 o                         
   1  14  11          4.32         -4.31         4.69 o                         
   2  14  11         10.54         18.93        10.35 o                         
   3  14  11          3.23         11.21         7.79 o                         
  -3  15  11         11.02          2.19         4.01 o                         
  -2  15  11          1.37         14.95         9.14 o                         
  -1  15  11         54.52         85.04        20.54 o                         
   0  15  11         12.00         12.99         7.90 o                         
   1  15  11          8.13         22.13        10.54 o                         
   2  15  11          3.99         21.26        11.39 o                         
  -2  16  11          5.93         22.53        11.50 o                         
  -1  16  11         22.53         31.25        12.85 o                         
   0  16  11          3.83         10.02         8.24 o                         
   1  16  11          4.34         15.09         9.63 o                         
   2  16  11          5.58         13.89         8.80 o                         
  -1  17  11          0.00         -1.37         3.33 o                         
   0  17  11          0.83          5.62         6.18 o                         
   1  17  11          2.39          5.25         5.86 o                         
  -4   0  12          0.29          7.60         6.45 o                         
  -2   0  12         16.08          7.80         4.57 o                         
   0   0  12        169.57        257.75        15.79 o                         
   2   0  12         23.28         35.01        10.38 o                         
   4   0  12         63.65        289.80        35.01 o                         
  -5   1  12          0.09         -3.95         3.13 o                         
  -4   1  12         17.04         21.36         6.66 o                         
  -3   1  12         11.52         13.03         5.11 o                         
  -2   1  12         42.17         47.05         7.54 o                         
  -1   1  12         14.40         12.96         2.83 o                         
   0   1  12        104.14         97.30         6.20 o                         
   1   1  12          0.11         -1.85         0.93 o                         
   2   1  12          1.08         -0.28         2.28 o                         
   3   1  12         79.02         85.57        12.76 o                         
   4   1  12         48.06         50.59        15.54 o                         
   5   1  12         11.18         15.80         6.36 o                         
  -5   2  12          0.26         -1.15         2.55 o                         
  -4   2  12          0.64          6.76         3.67 o                         
  -3   2  12         50.44         54.41         9.23 o                         
  -2   2  12        232.33        202.15        13.27 o                         
  -1   2  12          0.42         -1.44         1.49 o                         
   0   2  12         20.85         21.63         3.15 o                         
   1   2  12         25.97         22.65         3.37 o                         
   2   2  12          1.71          1.91         1.09 o                         
   3   2  12         20.47         30.16        12.94 o                         
   4   2  12         16.44         27.19         7.83 o                         
   5   2  12          8.33          2.90         7.37 o                         
  -5   3  12          1.15          9.87         7.27 o                         
  -4   3  12          0.17         -7.44         5.78 o                         
  -3   3  12        197.79        204.51        14.59 o                         
  -2   3  12        183.28        194.51        12.96 o                         
  -1   3  12          0.93          1.84         1.66 o                         
   0   3  12          4.27          3.87         2.55 o                         
   1   3  12         21.99         20.76         3.77 o                         
   2   3  12          4.26          5.42         2.39 o                         
   3   3  12          9.08         50.19         9.60 o                         
   4   3  12          3.99          7.83         3.48 o                         
   5   3  12          1.07         -0.27         2.45 o                         
  -5   4  12          0.93          3.84         4.73 o                         
  -4   4  12          0.13         -2.84         3.84 o                         
  -3   4  12          0.23          4.20         5.70 o                         
  -2   4  12        243.30        227.34        18.19 o                         
  -1   4  12          1.04          3.79         2.62 o                         
   0   4  12         17.78         27.68         4.81 o                         
   1   4  12         45.03         46.00         6.38 o                         
   2   4  12          5.26          4.32         1.47 o                         
   3   4  12          9.58          7.09         3.23 o                         
   4   4  12          0.00         11.75         4.95 o                         
   5   4  12          0.41          3.37         8.15 o                         
  -5   5  12         38.65         66.73        19.27 o                         
  -4   5  12          0.05         -2.85         6.42 o                         
  -3   5  12          4.29          6.27         3.13 o                         
  -2   5  12        142.02        162.50        22.58 o                         
  -1   5  12          0.07          0.73         2.65 o                         
   0   5  12         41.97         48.70         6.33 o                         
   1   5  12          0.24          0.24         1.53 o                         
   2   5  12         10.11         10.77         3.14 o                         
   3   5  12          0.65          1.20         2.14 o                         
   4   5  12          3.52         -0.67         9.51 o                         
   5   5  12          0.50         -1.32         6.40 o                         
  -5   6  12          9.67         -6.08         6.04 o                         
  -4   6  12          8.92          3.85         4.16 o                         
  -3   6  12          5.50         21.83         8.76 o                         
  -2   6  12          5.81          2.00         7.24 o                         
  -1   6  12         81.74         68.22         9.96 o                         
   0   6  12         46.69         56.11         8.67 o                         
   1   6  12          6.80          9.01         2.55 o                         
   2   6  12          9.89          8.58         3.27 o                         
   3   6  12          0.10         -2.04         3.79 o                         
   4   6  12          3.49         -0.12         2.05 o                         
  -5   7  12         14.66         18.02        10.39 o                         
  -4   7  12          0.19         13.86         8.68 o                         
  -3   7  12          1.49          4.82         3.78 o                         
  -2   7  12         65.75         48.62         8.41 o                         
  -1   7  12         18.94         21.27         5.58 o                         
   0   7  12         66.07         65.59         9.07 o                         
   1   7  12          3.59          4.06         1.83 o                         
   2   7  12         21.44         27.48         5.61 o                         
   3   7  12          7.76          8.15         3.08 o                         
   4   7  12          0.32         -1.08         4.99 o                         
  -5   8  12          0.45          0.32         2.52 o                         
  -4   8  12         11.48         31.13        12.25 o                         
  -3   8  12          2.92          4.43         4.07 o                         
  -2   8  12          3.10         -2.03         4.53 o                         
  -1   8  12          9.31         10.48         6.19 o                         
   0   8  12          1.90          4.90         3.28 o                         
   1   8  12         22.81         36.13         6.33 o                         
   2   8  12         21.66         27.16         5.47 o                         
   3   8  12          0.01          4.83         2.82 o                         
   4   8  12          0.72         -0.79         3.12 o                         
  -4   9  12         16.76         23.64        10.97 o                         
  -3   9  12          0.93         21.30         9.66 o                         
  -2   9  12         17.86         42.29        15.12 o                         
  -1   9  12          6.44         12.45         7.38 o                         
   0   9  12          6.76         22.18         5.42 o                         
   1   9  12        106.16        115.82        13.18 o                         
   2   9  12         10.76          2.17         1.73 o                         
   3   9  12          3.70         20.18        10.10 o                         
   4   9  12          3.33         18.49         9.77 o                         
  -4  10  12          2.24         13.04         9.54 o                         
  -3  10  12          6.25          9.10         6.58 o                         
  -2  10  12         14.05          5.83         4.39 o                         
  -1  10  12          9.42          7.40         5.14 o                         
   0  10  12         22.32         18.95         5.39 o                         
   1  10  12         24.62         14.30         4.83 o                         
   2  10  12         21.03         21.53         5.11 o                         
   3  10  12          1.64          2.67         2.04 o                         
   4  10  12          0.09          6.15         5.75 o                         
  -4  11  12          6.50         11.83         9.69 o                         
  -3  11  12         10.63          1.76         2.17 o                         
  -2  11  12          7.94          6.89         6.92 o                         
  -1  11  12         22.07         27.06        10.48 o                         
   0  11  12          0.08        -10.20         6.41 o                         
   1  11  12         37.54         38.55         7.91 o                         
   2  11  12          1.60         -0.04         3.07 o                         
   3  11  12          0.22        -17.27         9.07 o                         
  -4  12  12         13.88         16.76        11.11 o                         
  -3  12  12         29.42         33.87        13.87 o                         
  -2  12  12          7.84         25.65        11.79 o                         
  -1  12  12         21.65         35.11        12.53 o                         
   0  12  12          9.41         -0.70         3.38 o                         
   1  12  12         27.05         27.56         6.88 o                         
   2  12  12          9.63         17.17         9.08 o                         
   3  12  12          3.03          2.88         3.63 o                         
  -3  13  12          1.42          8.48         8.23 o                         
  -2  13  12          0.22         -1.67         3.38 o                         
  -1  13  12          9.08         40.61        13.91 o                         
   0  13  12          1.08          2.99         5.72 o                         
   1  13  12          0.31         -9.87         6.78 o                         
   2  13  12         10.49         12.28         8.46 o                         
   3  13  12          1.98         -0.53         2.56 o                         
  -3  14  12         11.16         -0.92         3.28 o                         
  -2  14  12          0.84          9.65         7.14 o                         
  -1  14  12          4.31          1.11         3.11 o                         
   0  14  12          0.32         -1.42         3.26 o                         
   1  14  12          0.15          7.38         6.97 o                         
   2  14  12          0.46         -2.33         4.05 o                         
  -2  15  12         31.80         45.29        15.75 o                         
  -1  15  12         26.82         25.85        11.75 o                         
   0  15  12          2.85         12.06         7.76 o                         
   1  15  12          4.90          0.53         2.71 o                         
   2  15  12          2.68          4.64         5.31 o                         
  -1  16  12         11.61         27.60        12.50 o                         
   0  16  12          0.53          6.19         5.91 o                         
   1  16  12          1.61         13.78         9.82 o                         
  -5   0  13          5.58          9.49         8.26 o                         
  -3   0  13          0.02         -0.27         3.31 o                         
  -1   0  13         79.33         69.60        13.42 o                         
   1   0  13          4.46          1.01         2.62 o                         
   3   0  13          4.79          2.14         3.22 o                         
   5   0  13          8.51         18.08         9.78 o                         
  -5   1  13          3.75          8.80         4.43 o                         
  -4   1  13         17.83         19.85         6.96 o                         
  -3   1  13          4.84         12.17         4.41 o                         
  -2   1  13         47.38         37.72         6.88 o                         
  -1   1  13         15.86         20.11         3.94 o                         
   0   1  13          0.99          0.64         1.37 o                         
   1   1  13          6.31          7.41         2.13 o                         
   2   1  13          1.37          0.40         1.69 o                         
   3   1  13         36.25         50.75        10.00 o                         
   4   1  13          6.26          7.97         6.45 o                         
   5   1  13          0.16          2.03         2.59 o                         
  -5   2  13          3.14         11.97         8.61 o                         
  -4   2  13          4.50          4.16         3.13 o                         
  -3   2  13         20.12         21.49         6.08 o                         
  -2   2  13        140.55        142.80        11.52 o                         
  -1   2  13        472.39        489.75        19.20 o                         
   0   2  13         41.36         35.45         4.74 o                         
   1   2  13          3.85          3.91         3.01 o                         
   2   2  13          0.11          4.56         2.35 o                         
   3   2  13          5.98          8.59         4.40 o                         
   4   2  13          9.62          6.27         4.09 o                         
  -5   3  13          1.92          2.74         4.04 o                         
  -4   3  13          0.49          6.26         5.54 o                         
  -3   3  13          0.93          5.08         2.55 o                         
  -2   3  13        251.12        254.52        15.24 o                         
  -1   3  13          1.50          1.05         2.61 o                         
   0   3  13        176.85        168.64        10.98 o                         
   1   3  13         28.39         27.67         6.83 o                         
   2   3  13          8.91         10.64         2.79 o                         
   3   3  13          0.35         -0.20         3.30 o                         
   4   3  13          0.03          0.59         1.58 o                         
  -5   4  13          1.70         -2.90         4.43 o                         
  -4   4  13          3.44          3.50         4.36 o                         
  -3   4  13         16.39         12.55         7.02 o                         
  -2   4  13          0.18          3.17         3.51 o                         
  -1   4  13        115.43        125.14        21.48 o                         
   0   4  13         38.70         46.05         6.24 o                         
   1   4  13         32.94         29.09         5.36 o                         
   2   4  13          4.61          3.50         1.85 o                         
   3   4  13         17.35         26.35         7.46 o                         
   4   4  13          6.36          9.67         4.68 o                         
  -5   5  13          1.75          2.30         3.19 o                         
  -4   5  13         12.56         15.72         8.25 o                         
  -3   5  13          3.56         -0.88         1.92 o                         
  -2   5  13         32.64         40.35         8.10 o                         
  -1   5  13         86.49         92.73        11.90 o                         
   0   5  13         49.18         56.56         8.18 o                         
   1   5  13          3.87          0.62         1.47 o                         
   2   5  13          0.01         -3.08         2.39 o                         
   3   5  13          0.00          0.93         3.89 o                         
   4   5  13          0.15          5.33         4.54 o                         
  -5   6  13         16.87         10.19         7.67 o                         
  -4   6  13         10.14          7.18         4.25 o                         
  -3   6  13          4.34          8.35         5.93 o                         
  -2   6  13          0.35          1.09         3.22 o                         
  -1   6  13         25.05         26.07         6.48 o                         
   0   6  13          2.97          1.02         1.42 o                         
   1   6  13         10.55          9.95         3.33 o                         
   2   6  13          1.65          0.97         1.64 o                         
   3   6  13          1.56          2.43         2.18 o                         
   4   6  13          1.44          6.51         4.11 o                         
  -5   7  13          1.16          6.62         6.33 o                         
  -4   7  13         17.74         17.37        10.58 o                         
  -3   7  13         34.30         33.22        12.24 o                         
  -2   7  13          4.70          7.20         4.33 o                         
  -1   7  13          2.37         10.20         5.65 o                         
   0   7  13         35.58         40.82         7.47 o                         
   1   7  13          4.53          3.89         2.26 o                         
   2   7  13         11.70         12.76         3.80 o                         
   3   7  13          0.32         -2.32         2.86 o                         
   4   7  13          0.79          2.88         4.67 o                         
  -4   8  13          0.17          4.41         5.56 o                         
  -3   8  13         13.72          5.75         6.38 o                         
  -2   8  13          0.00         -2.23         3.16 o                         
  -1   8  13        124.93        128.44        21.28 o                         
   0   8  13         78.15         78.97        11.45 o                         
   1   8  13          7.66          4.59         2.21 o                         
   2   8  13          5.77          4.80         2.42 o                         
   3   8  13         15.80         13.89         4.28 o                         
   4   8  13          1.72          2.15         3.67 o                         
  -4   9  13         45.48         79.94        20.70 o                         
  -3   9  13         58.41         76.00        18.79 o                         
  -2   9  13          0.15         -5.15         4.81 o                         
  -1   9  13          6.74         10.45         7.57 o                         
   0   9  13         83.47         86.93        10.89 o                         
   1   9  13          8.20         10.12         3.96 o                         
   2   9  13         42.53         49.25         7.86 o                         
   3   9  13          4.54          2.82         2.71 o                         
   4   9  13          3.48          0.11         3.08 o                         
  -4  10  13          1.03         -1.16         3.06 o                         
  -3  10  13         14.12         21.93         9.91 o                         
  -2  10  13          1.43          3.49         7.13 o                         
  -1  10  13          9.21         10.22         6.87 o                         
   0  10  13          3.07          6.29         6.92 o                         
   1  10  13        131.86        132.98        14.89 o                         
   2  10  13         15.15         14.42         5.48 o                         
   3  10  13          0.02          6.02         4.27 o                         
  -4  11  13          0.10         -4.02         4.95 o                         
  -3  11  13          0.19         -2.81         4.27 o                         
  -2  11  13          3.08          7.79         4.71 o                         
  -1  11  13         11.37          2.50         2.35 o                         
   0  11  13         56.89         52.81        14.94 o                         
   1  11  13          2.42          4.10         3.32 o                         
   2  11  13          3.79          5.87         3.08 o                         
   3  11  13          2.91          2.65         3.65 o                         
  -3  12  13          0.01         -2.33         3.89 o                         
  -2  12  13         33.47         35.16        13.49 o                         
  -1  12  13          8.22          9.79         6.24 o                         
   0  12  13          4.01         -5.53         5.14 o                         
   1  12  13          1.36         -7.26         5.89 o                         
   2  12  13          0.90          4.28         3.33 o                         
   3  12  13          0.98          2.89         7.28 o                         
  -3  13  13          0.15          5.40         5.75 o                         
  -2  13  13          1.16         11.45         7.74 o                         
  -1  13  13         13.48         22.47        10.13 o                         
   0  13  13          0.15         10.92         7.19 o                         
   1  13  13          0.00         -3.13         4.22 o                         
   2  13  13         14.52         32.50         8.62 o                         
  -2  14  13          0.49         12.72         8.40 o                         
  -1  14  13          8.69          6.22         5.76 o                         
   0  14  13          8.45         14.34         8.53 o                         
   1  14  13          4.10         16.77         9.19 o                         
   2  14  13          8.27         10.44         7.82 o                         
  -2  15  13          8.28         18.04        10.16 o                         
  -1  15  13          2.71         11.48         7.93 o                         
   0  15  13          0.31         -2.83         4.23 o                         
   1  15  13          0.10         14.10         8.83 o                         
   0  16  13          5.86         -7.16         6.62 o                         
  -4   0  14         10.26         24.48        10.39 o                         
  -2   0  14         39.02         43.35        10.84 o                         
   0   0  14          0.47         83.58        18.43 o                         
   2   0  14          4.48         18.34         8.24 o                         
   4   0  14         16.04         21.69        10.03 o                         
  -5   1  14          2.79         -3.83         4.84 o                         
  -4   1  14          3.60          8.34         3.64 o                         
  -3   1  14         22.36         19.73         5.78 o                         
  -2   1  14         67.50         67.69         8.25 o                         
  -1   1  14         13.86         15.65         3.69 o                         
   0   1  14          0.31          0.65         1.67 o                         
   1   1  14          0.03         -0.01         1.46 o                         
   2   1  14         20.32         11.79         4.13 o                         
   3   1  14          0.16          0.98         1.98 o                         
   4   1  14          0.92          4.33         5.19 o                         
  -5   2  14          0.78         20.32        10.87 o                         
  -4   2  14          6.29          7.17         4.89 o                         
  -3   2  14          3.57          8.41         2.73 o                         
  -2   2  14          0.14          1.02         2.95 o                         
  -1   2  14         22.98         23.45         5.81 o                         
   0   2  14         29.68         30.31         4.99 o                         
   1   2  14         64.88         71.58         7.95 o                         
   2   2  14          0.49          2.68         3.12 o                         
   3   2  14          4.36          4.20         1.67 o                         
   4   2  14          0.11          2.65         3.89 o                         
  -5   3  14          0.38         -3.89         4.85 o                         
  -4   3  14         19.15         22.69         9.63 o                         
  -3   3  14         15.53         16.09         4.32 o                         
  -2   3  14         12.92         15.63         4.08 o                         
  -1   3  14          1.01          3.12         2.93 o                         
   0   3  14         41.09         29.53         4.85 o                         
   1   3  14         19.14         16.67         4.00 o                         
   2   3  14          9.80          5.51         7.26 o                         
   3   3  14          0.98          3.86         3.52 o                         
   4   3  14          0.58          2.63         2.86 o                         
  -5   4  14          5.52         15.50         9.33 o                         
  -4   4  14          0.91          1.59         3.21 o                         
  -3   4  14          0.93          3.66         2.48 o                         
  -2   4  14         37.32         32.23         7.18 o                         
  -1   4  14          6.38          4.66         2.92 o                         
   0   4  14         77.24         78.92         7.85 o                         
   1   4  14         22.15         14.19         6.54 o                         
   2   4  14          0.12          2.81         2.05 o                         
   3   4  14          7.10          9.22         5.15 o                         
   4   4  14          0.00          6.09         3.90 o                         
  -5   5  14          0.78         -6.29         6.27 o                         
  -4   5  14         22.18         39.69        13.65 o                         
  -3   5  14          6.60          2.48         8.27 o                         
  -2   5  14          3.17          3.63         3.51 o                         
  -1   5  14         33.33         43.00         8.41 o                         
   0   5  14         52.70         40.59         7.49 o                         
   1   5  14          0.83          2.46         2.17 o                         
   2   5  14         25.86         21.55         5.01 o                         
   3   5  14          0.08          3.11         2.84 o                         
   4   5  14          0.12          1.73         2.34 o                         
  -4   6  14          0.72          6.30         5.61 o                         
  -3   6  14          0.25         -0.21         3.63 o                         
  -2   6  14         32.40         60.13        12.63 o                         
  -1   6  14        224.80        217.52        19.10 o                         
   0   6  14          9.12          5.16         3.05 o                         
   1   6  14          2.75          2.43         2.20 o                         
   2   6  14          3.33          6.92         2.93 o                         
   3   6  14          0.00         11.54         7.26 o                         
   4   6  14          0.01         -9.28         4.93 o                         
  -4   7  14          0.02         -0.79         2.85 o                         
  -3   7  14          1.53         29.09        11.32 o                         
  -2   7  14          1.17          0.08         3.42 o                         
  -1   7  14          0.40         -1.17         2.45 o                         
   0   7  14          0.30          0.06         2.46 o                         
   1   7  14          1.90          1.21         2.00 o                         
   2   7  14          1.76          5.84         2.64 o                         
   3   7  14          5.80          2.05         2.46 o                         
   4   7  14          1.06          2.43         4.10 o                         
  -4   8  14          5.42          9.20         7.31 o                         
  -3   8  14          5.79         13.23         8.06 o                         
  -2   8  14          0.16          4.38         5.87 o                         
  -1   8  14          8.52         21.30         9.25 o                         
   0   8  14          5.38          8.45         3.63 o                         
   1   8  14          2.19         -0.82         3.42 o                         
   2   8  14          0.01          0.20         1.50 o                         
   3   8  14          3.01          0.25         3.64 o                         
  -4   9  14          1.64          8.90         7.87 o                         
  -3   9  14          4.13          8.16         5.64 o                         
  -2   9  14          8.32          7.94         7.39 o                         
  -1   9  14          0.32         -0.01         2.69 o                         
   0   9  14          4.69          1.94         1.46 o                         
   1   9  14         23.13         26.17         5.79 o                         
   2   9  14          2.77          2.50         2.64 o                         
   3   9  14          0.04          6.26         3.88 o                         
  -4  10  14         28.24         42.22        15.70 o                         
  -3  10  14          9.34         11.62         7.95 o                         
  -2  10  14          0.09          6.99         8.22 o                         
  -1  10  14         12.47         15.18         8.23 o                         
   0  10  14          6.41         10.71         5.82 o                         
   1  10  14          0.09          0.49         3.65 o                         
   2  10  14          0.98          2.00         3.08 o                         
   3  10  14          0.09          1.48         2.20 o                         
  -3  11  14         45.44         66.46        18.63 o                         
  -2  11  14          0.00         -3.95         4.66 o                         
  -1  11  14          5.53          5.29         5.10 o                         
   0  11  14          0.01         -0.33         2.47 o                         
   1  11  14          0.08          3.99         2.94 o                         
   2  11  14          8.46         14.62         4.62 o                         
   3  11  14          0.35         -1.41         2.09 o                         
  -3  12  14          0.19         -3.26         4.61 o                         
  -2  12  14          0.28        -13.23         8.19 o                         
  -1  12  14          1.62         -2.20         3.49 o                         
   0  12  14          1.57          7.58         6.12 o                         
   1  12  14          1.63          1.85         4.25 o                         
   2  12  14          0.04         11.63         5.69 o                         
  -2  13  14          6.28          1.92         3.81 o                         
  -1  13  14          0.14          0.43         2.48 o                         
   0  13  14         16.01         19.27         8.88 o                         
   1  13  14          0.08        -16.20         8.96 o                         
   2  13  14          0.85          2.79         2.51 o                         
  -2  14  14          0.71         -0.43         2.35 o                         
  -1  14  14          0.28         -0.10         2.36 o                         
   0  14  14          2.71          6.19         6.00 o                         
   1  14  14          0.06         -8.57         6.87 o                         
  -1  15  14          0.33          1.60         3.52 o                         
   0  15  14         26.85         28.38        12.52 o                         
  -5   0  15          0.84         -6.00         5.89 o                         
  -3   0  15          0.03          4.52         4.96 o                         
  -1   0  15         15.33          9.17        13.46 o                         
   1   0  15          0.21         -0.59         1.99 o                         
   3   0  15         10.78         30.68        11.83 o                         
  -5   1  15          2.48          9.66         7.27 o                         
  -4   1  15          0.00          4.37         3.10 o                         
  -3   1  15          5.64          1.83         4.63 o                         
  -2   1  15         54.22         64.66         8.20 o                         
  -1   1  15          5.31          0.97         3.00 o                         
   0   1  15         23.00         20.79        13.17 o                         
   1   1  15         27.45         32.98         5.52 o                         
   2   1  15          0.67          2.95         2.73 o                         
   3   1  15          0.00          5.44         3.85 o                         
   4   1  15          8.67         13.55        12.72 o                         
  -5   2  15          3.07         11.77         8.03 o                         
  -4   2  15          0.75         -0.39         5.98 o                         
  -3   2  15          4.18          2.45         3.02 o                         
  -2   2  15          7.37          6.94         2.60 o                         
  -1   2  15        120.96        118.47        15.20 o                         
   0   2  15          0.48          1.79         2.15 o                         
   1   2  15          1.15         -0.98         2.36 o                         
   2   2  15         11.00          7.43         5.90 o                         
   3   2  15          0.10         -0.82         2.40 o                         
   4   2  15          7.17          2.31         2.58 o                         
  -4   3  15          2.32         -6.28         5.78 o                         
  -3   3  15          1.68         -0.37         4.01 o                         
  -2   3  15         75.02         74.39        11.45 o                         
  -1   3  15         58.84         61.14         9.82 o                         
   0   3  15         20.71         12.66         5.34 o                         
   1   3  15          6.32          9.81         5.53 o                         
   2   3  15         13.64         14.06         4.31 o                         
   3   3  15          3.70          5.71         3.72 o                         
   4   3  15          1.21          5.57         4.10 o                         
  -4   4  15          6.61          4.03         4.75 o                         
  -3   4  15          1.30         -0.22         1.47 o                         
  -2   4  15          6.05          8.34         4.09 o                         
  -1   4  15         22.48         27.36         6.97 o                         
   0   4  15          0.01         -0.15         1.61 o                         
   1   4  15         25.26         33.95         8.22 o                         
   2   4  15         10.75          6.39         2.64 o                         
   3   4  15          0.41          7.86         4.28 o                         
   4   4  15          2.65          5.33         3.99 o                         
  -4   5  15         40.83         50.37        16.19 o                         
  -3   5  15          0.47         -0.42         2.86 o                         
  -2   5  15          9.83          3.64         5.34 o                         
  -1   5  15         98.57         89.67        12.51 o                         
   0   5  15          4.63          0.91         1.75 o                         
   1   5  15          4.16          2.30         2.15 o                         
   2   5  15          0.86          1.70         2.67 o                         
   3   5  15          2.90         12.32         5.53 o                         
   4   5  15          0.44         -2.06         5.56 o                         
  -4   6  15          8.20          3.08         4.45 o                         
  -3   6  15          3.09         16.15         8.58 o                         
  -2   6  15          0.78          0.81         1.82 o                         
  -1   6  15          3.51          0.35         2.55 o                         
   0   6  15         33.39         38.71         6.86 o                         
   1   6  15          5.77          1.82         1.38 o                         
   2   6  15          0.77          1.04         2.22 o                         
   3   6  15          0.14          5.09         4.15 o                         
  -4   7  15         11.77          4.98         7.49 o                         
  -3   7  15          0.03         25.61        10.87 o                         
  -2   7  15         10.21         14.46         4.96 o                         
  -1   7  15         32.08         36.12        12.03 o                         
   0   7  15          0.29         -1.73         5.44 o                         
   1   7  15         13.21          9.05         3.52 o                         
   2   7  15          0.60         -1.14         2.63 o                         
   3   7  15          2.38          4.12         4.75 o                         
  -4   8  15          0.00         10.58         7.79 o                         
  -3   8  15          4.16         -0.35         3.21 o                         
  -2   8  15          0.10          2.64         3.59 o                         
  -1   8  15          0.91          8.93         5.85 o                         
   0   8  15          4.81          9.86         4.10 o                         
   1   8  15          2.87          4.77         2.84 o                         
   2   8  15          0.96         -2.52         1.54 o                         
   3   8  15          9.26         16.63         9.18 o                         
  -3   9  15         23.79         40.14        14.37 o                         
  -2   9  15          6.34          1.46         2.16 o                         
  -1   9  15         10.22         11.97         7.72 o                         
   0   9  15          4.58          1.28         1.68 o                         
   1   9  15          1.28          4.30         2.72 o                         
   2   9  15         39.86         53.40         8.86 o                         
   3   9  15          3.24          1.64         3.26 o                         
  -3  10  15          1.21         -9.66         7.29 o                         
  -2  10  15          8.65         16.65         8.69 o                         
  -1  10  15          4.55          8.16         6.55 o                         
   0  10  15          0.86          3.38         4.78 o                         
   1  10  15         25.21         23.78         5.71 o                         
   2  10  15          4.25         -1.13         2.96 o                         
   3  10  15          3.48        -11.53         7.61 o                         
  -3  11  15          0.18          6.62         7.33 o                         
  -2  11  15          7.45         18.36        10.42 o                         
  -1  11  15          1.40          6.06         7.10 o                         
   0  11  15         15.39         23.06        10.14 o                         
   1  11  15          0.02          0.01        10.09 o                         
   2  11  15          9.12          2.30         5.16 o                         
  -2  12  15         11.27         17.25        10.49 o                         
  -1  12  15          0.01          3.49         4.51 o                         
   0  12  15         10.70         23.39        11.30 o                         
   1  12  15          7.72          4.51         3.54 o                         
   2  12  15          8.46          2.25         5.36 o                         
  -2  13  15          0.06        -17.29         9.72 o                         
  -1  13  15          0.00         10.23         8.10 o                         
   0  13  15          0.05        -10.36         7.44 o                         
   1  13  15          1.37          1.12         2.83 o                         
  -1  14  15          0.95         16.81         9.70 o                         
   0  14  15          6.66         10.02         8.66 o                         
  -4   0  16          0.65          3.64         4.31 o                         
  -2   0  16          1.57          2.16         2.51 o                         
   0   0  16          1.72         48.84        15.21 o                         
   2   0  16          2.77          9.22         6.48 o                         
   4   0  16          0.49         11.31         8.12 o                         
  -4   1  16          5.06         14.27         6.57 o                         
  -3   1  16         24.14         21.61         6.18 o                         
  -2   1  16          0.20          1.34         1.82 o                         
  -1   1  16         19.01         10.27         5.85 o                         
   0   1  16          1.17          2.10         2.86 o                         
   1   1  16          1.78          0.75         2.29 o                         
   2   1  16          0.17         -0.26         2.90 o                         
   3   1  16          0.16          0.58         4.34 o                         
  -4   2  16          4.20          6.34         4.22 o                         
  -3   2  16          3.19         14.62         4.40 o                         
  -2   2  16         44.96         48.22         9.52 o                         
  -1   2  16         41.11         35.49         6.60 o                         
   0   2  16         65.68         60.75        11.69 o                         
   1   2  16          3.81          2.67         1.73 o                         
   2   2  16          0.67          3.37         3.12 o                         
   3   2  16          0.52          1.16         2.63 o                         
  -4   3  16          5.56          5.27         5.47 o                         
  -3   3  16          4.86          4.42         2.95 o                         
  -2   3  16          3.23          1.36         3.11 o                         
  -1   3  16         47.54         43.33         7.53 o                         
   0   3  16          1.67          0.40         3.33 o                         
   1   3  16         42.39         35.08         8.70 o                         
   2   3  16          2.17          2.89         1.80 o                         
   3   3  16          2.00          5.27         3.41 o                         
  -4   4  16          1.25         -5.04         5.36 o                         
  -3   4  16          2.07          7.61         3.71 o                         
  -2   4  16         12.35         18.70         6.20 o                         
  -1   4  16          1.90          1.68         3.51 o                         
   0   4  16         22.51         18.69         4.28 o                         
   1   4  16          1.37         -0.80         3.19 o                         
   2   4  16         14.54         10.42         4.95 o                         
   3   4  16          0.39          1.39         3.81 o                         
  -4   5  16          0.23         18.37        10.27 o                         
  -3   5  16         13.38         15.84         8.64 o                         
  -2   5  16          5.71          5.76         4.86 o                         
  -1   5  16         35.60         40.35         8.62 o                         
   0   5  16         10.44         26.25         6.15 o                         
   1   5  16          0.43          0.88         9.88 o                         
   2   5  16          0.32          1.63         3.30 o                         
   3   5  16          0.15          7.59         6.41 o                         
  -4   6  16         23.29         12.61         8.38 o                         
  -3   6  16          0.14         -0.31         3.72 o                         
  -2   6  16          0.41          1.43         3.57 o                         
  -1   6  16          0.05          0.37         2.05 o                         
   0   6  16         41.98         50.11         7.92 o                         
   1   6  16          2.30          1.94         2.23 o                         
   2   6  16          5.88          0.60         2.74 o                         
   3   6  16          0.67          2.25         3.96 o                         
  -4   7  16          0.51         -1.65         3.64 o                         
  -3   7  16         30.20         32.62        12.99 o                         
  -2   7  16         13.40         17.10         6.10 o                         
  -1   7  16          7.19         -4.21         4.25 o                         
   0   7  16          0.03         -3.65         3.61 o                         
   1   7  16         29.12         33.80         6.95 o                         
   2   7  16          1.19         -3.25         2.77 o                         
   3   7  16          6.18         18.16         9.54 o                         
  -3   8  16          1.32          5.34         3.17 o                         
  -2   8  16          5.31         12.13         8.03 o                         
  -1   8  16          0.04         10.02         6.45 o                         
   0   8  16          4.41         10.99         6.94 o                         
   1   8  16         13.62         14.38         4.66 o                         
   2   8  16          6.17         -0.07         2.63 o                         
   3   8  16          1.59          1.93         3.83 o                         
  -3   9  16         43.84         51.40        17.66 o                         
  -2   9  16         13.10         12.33         6.67 o                         
  -1   9  16          0.04         -4.54         4.72 o                         
   0   9  16          8.65          0.74         3.13 o                         
   1   9  16         29.21         27.99         7.26 o                         
   2   9  16          3.14          6.80         3.95 o                         
  -3  10  16          1.58          9.01         7.69 o                         
  -2  10  16         16.47          7.34         6.14 o                         
  -1  10  16          0.55          0.20         3.49 o                         
   0  10  16          1.32         13.69         7.43 o                         
   1  10  16          0.01          0.47         2.35 o                         
   2  10  16         26.55         25.36         6.49 o                         
  -2  11  16          0.33         -6.75         6.16 o                         
  -1  11  16          0.89          1.57         3.50 o                         
   0  11  16          2.50         12.71         7.79 o                         
   1  11  16         10.43          3.21        10.35 o                         
   2  11  16          0.01         12.23         6.12 o                         
  -2  12  16          0.67          3.19         6.64 o                         
  -1  12  16          6.52          4.37         5.05 o                         
   0  12  16          1.12          7.99         6.71 o                         
   1  12  16          1.84          2.59         2.98 o                         
   0  13  16          4.51         17.29         9.62 o                         
  -3   0  17          0.29          3.36         5.36 o                         
  -1   0  17         77.23         90.10        21.08 o                         
   1   0  17          1.47         -0.08         1.98 o                         
   3   0  17          6.86         -1.62         2.83 o                         
  -4   1  17          3.15          9.91         6.25 o                         
  -3   1  17          2.21          3.42         2.81 o                         
  -2   1  17         23.84         24.60        15.48 o                         
  -1   1  17         17.46         24.21         8.74 o                         
   0   1  17         13.49         16.75         6.92 o                         
   1   1  17          1.29          3.03         2.45 o                         
   2   1  17          2.42          2.23         2.40 o                         
   3   1  17          2.91         -2.77         2.87 o                         
  -4   2  17          2.10         26.45        11.27 o                         
  -3   2  17          3.89          3.36         2.91 o                         
  -2   2  17          9.31         17.79         5.31 o                         
  -1   2  17         15.45         21.51         7.11 o                         
   0   2  17          6.10          7.99         7.49 o                         
   1   2  17          4.84          4.58         5.25 o                         
   2   2  17          9.92          6.01         7.12 o                         
   3   2  17          0.11         -0.02         2.36 o                         
  -4   3  17          0.00          9.33         7.02 o                         
  -3   3  17          4.32          2.79         4.87 o                         
  -2   3  17          9.95          8.89         4.01 o                         
  -1   3  17          1.42          9.62         5.49 o                         
   0   3  17         12.78         27.64         8.63 o                         
   1   3  17          5.27          3.56         3.03 o                         
   2   3  17          1.97          2.33         4.64 o                         
   3   3  17          4.19         -0.50         9.06 o                         
  -4   4  17          4.65         13.58         8.49 o                         
  -3   4  17          6.59         18.38         6.17 o                         
  -2   4  17          1.89          0.04         4.00 o                         
  -1   4  17          2.05          3.69         2.68 o                         
   0   4  17          5.92         -1.09         2.17 o                         
   1   4  17         31.75         29.55         8.51 o                         
   2   4  17          6.29          6.21         3.79 o                         
   3   4  17          0.64         10.38         7.51 o                         
  -3   5  17         16.14         22.27        10.59 o                         
  -2   5  17          7.24          7.23         3.90 o                         
  -1   5  17          3.57          0.84         5.62 o                         
   0   5  17          0.25          1.85         8.51 o                         
   1   5  17          9.15         13.19        11.99 o                         
   2   5  17          0.02         -0.06         6.58 o                         
   3   5  17          3.51         -1.29         3.05 o                         
  -3   6  17          0.66         16.22        10.73 o                         
  -2   6  17          0.06         -0.38         4.00 o                         
  -1   6  17          2.16          4.33         2.94 o                         
   0   6  17         75.97         83.09        13.95 o                         
   1   6  17          7.35          9.41         3.87 o                         
   2   6  17          0.36         -1.73         3.45 o                         
   3   6  17          0.05         -2.60         4.19 o                         
  -3   7  17          0.00          8.57         6.80 o                         
  -2   7  17          0.08          1.12         3.46 o                         
  -1   7  17          9.69         16.04         8.48 o                         
   0   7  17          1.13          9.81         5.18 o                         
   1   7  17          1.04         -0.14         2.97 o                         
   2   7  17          1.43         -1.85         6.64 o                         
  -3   8  17          0.76         -1.34         3.44 o                         
  -2   8  17          3.94          5.58         5.95 o                         
  -1   8  17          6.10          4.88         4.62 o                         
   0   8  17          0.61          2.36         3.29 o                         
   1   8  17          1.30          2.63         5.22 o                         
   2   8  17          1.36          6.61         4.45 o                         
  -2   9  17          2.66          9.64         7.93 o                         
  -1   9  17          4.25         -9.85         6.83 o                         
   0   9  17          3.28          1.09         4.43 o                         
   1   9  17          0.35         -0.80         1.78 o                         
   2   9  17          2.14         -3.32         3.13 o                         
  -2  10  17          0.33         39.61        14.33 o                         
  -1  10  17          2.91         -3.40         4.58 o                         
   0  10  17          3.48          7.85         4.47 o                         
   1  10  17          3.69         -1.78         2.40 o                         
  -1  11  17          0.16          0.95         2.68 o                         
   0  11  17          0.02         -1.18         2.96 o                         
   1  11  17          0.01         -2.46         7.32 o                         
  -2   0  18          1.66         -0.82         3.24 o                         
   0   0  18          2.63          4.16         6.20 o                         
   2   0  18          1.05          3.36         4.35 o                         
  -3   1  18          0.20         -2.19         4.32 o                         
  -2   1  18          0.47          0.22         4.33 o                         
  -1   1  18          6.04          9.21         4.76 o                         
   0   1  18          0.33          9.96         5.12 o                         
   1   1  18          0.84         -2.00         6.38 o                         
   2   1  18          4.45          2.94         2.45 o                         
  -3   2  18          0.98          5.47         3.51 o                         
  -2   2  18          0.32          1.15         2.62 o                         
  -1   2  18          0.61         -1.83         4.66 o                         
   0   2  18         41.76         56.72        12.33 o                         
   1   2  18          0.88          1.09         3.00 o                         
   2   2  18          0.52          6.97         6.60 o                         
  -3   3  18          1.12          0.03         6.66 o                         
  -2   3  18          0.30          3.56         3.99 o                         
  -1   3  18         46.00         75.13        14.12 o                         
   0   3  18          7.29          3.47         4.68 o                         
   1   3  18          2.11          3.55         4.20 o                         
   2   3  18          2.32          1.94         3.49 o                         
  -3   4  18         10.88          4.87         5.06 o                         
  -2   4  18          3.22          3.33        10.13 o                         
  -1   4  18          1.77          2.80         3.02 o                         
   0   4  18          0.90         -1.54         8.26 o                         
   1   4  18          0.25          0.16         7.22 o                         
   2   4  18          0.56         -1.28         3.90 o                         
  -3   5  18         20.82         31.37        12.25 o                         
  -2   5  18          4.50          4.79         3.17 o                         
  -1   5  18          0.11         -0.83         8.51 o                         
   0   5  18         26.79         30.44        14.35 o                         
   1   5  18          0.21          9.88         5.03 o                         
   2   5  18          0.01         -0.35         1.94 o                         
  -3   6  18          5.49          6.71         4.77 o                         
  -2   6  18          7.06         12.98         8.32 o                         
  -1   6  18          1.33         -2.23         4.96 o                         
   0   6  18          0.02         -7.30         7.18 o                         
   1   6  18         10.15          9.37         4.75 o                         
   2   6  18          6.10         15.68         6.40 o                         
  -2   7  18          0.82          6.56         5.99 o                         
  -1   7  18          0.08         -8.27         6.01 o                         
   0   7  18          6.92         18.05        11.39 o                         
   1   7  18          0.99         -4.25         2.37 o                         
   2   7  18          2.50          5.91         4.21 o                         
  -2   8  18          6.37         -3.41         4.29 o                         
  -1   8  18          0.44          4.08         4.43 o                         
   0   8  18          0.00         -7.80         7.85 o                         
   1   8  18          1.89          0.05         7.95 o                         
  -2   9  18          9.04         10.06         7.22 o                         
  -1   9  18          0.72          4.19         4.63 o                         
   0   9  18          5.39          4.65         9.05 o                         
   1   9  18          0.23         12.57         9.52 o                         
  -1  10  18          0.47          1.22         3.05 o                         
   0  10  18          1.53         -0.13         5.46 o                         
  -3   0  19          0.09         -8.02         7.17 o                         
  -1   0  19          1.33          5.46         6.06 o                         
   1   0  19          6.62          2.82         5.83 o                         
  -3   1  19          2.51         11.56         4.26 o                         
  -2   1  19          1.87          3.16         3.41 o                         
  -1   1  19          4.12          8.31         5.42 o                         
   0   1  19         18.01         22.03         7.45 o                         
   1   1  19          0.02          2.46         3.43 o                         
   2   1  19          0.21          6.49         6.15 o                         
  -3   2  19          8.78         17.58        19.83 o                         
  -2   2  19          1.27         -1.29         7.82 o                         
  -1   2  19         20.83         27.20         8.91 o                         
   0   2  19          7.30          3.49         3.13 o                         
   1   2  19         30.60         13.67         8.29 o                         
   2   2  19          0.02          4.62         5.14 o                         
  -2   3  19          0.03          2.93         4.31 o                         
  -1   3  19          0.74         -8.26         4.99 o                         
   0   3  19         19.96         21.70         8.16 o                         
   1   3  19          0.26          3.90         3.16 o                         
   2   3  19         17.72         14.19         9.66 o                         
  -2   4  19          0.02          2.25         6.46 o                         
  -1   4  19          0.93          2.59         4.32 o                         
   0   4  19          1.53          6.28         6.25 o                         
   1   4  19         18.34         22.81         8.16 o                         
  -2   5  19          1.58          1.92         3.63 o                         
  -1   5  19          4.54          7.33         4.68 o                         
   0   5  19          4.64         29.61        15.35 o                         
   1   5  19          0.55         -1.84         3.30 o                         
  -2   6  19          0.05         -1.13         2.90 o                         
  -1   6  19          0.26         -8.22         8.02 o                         
   0   6  19          0.15          7.58         8.36 o                         
   1   6  19          5.07          3.91        14.28 o                         
  -1   7  19          1.13          4.06         6.08 o                         
   0   7  19          0.58          1.32         4.66 o                         
   1   7  19          0.11          1.42         2.26 o                         
  -1   8  19          1.54         -3.23         5.90 o                         
   0   8  19          0.11         -1.10         3.77 o                         
  -2   0  20          0.00          6.16         6.29 o                         
   0   0  20         11.64          2.88         5.72 o                         
  -2   1  20          0.00          0.67         2.19 o                         
  -1   1  20          6.51         31.86        15.69 o                         
   0   1  20          2.08          3.59         3.51 o                         
   1   1  20          0.32          7.21         7.15 o                         
  -2   2  20          3.09          0.36         7.13 o                         
  -1   2  20          5.30         12.58         7.03 o                         
   0   2  20          0.59         -2.80         4.63 o                         
   1   2  20          1.21          3.33         6.17 o                         
  -1   3  20          0.11          1.19         7.70 o                         
   0   3  20          0.12         -0.75         3.06 o                         
   1   3  20          2.02          0.38         2.58 o                         
  -1   4  20          1.71         -0.22         7.66 o                         
   0   4  20          3.64          5.98         8.67 o                         
  -1   5  20          0.19          0.55         4.35 o                         
   0   5  20          0.94         -9.13         8.55 o                         
                                                                                
